# Supplementary material for: Poly[[tris­(μ-4,4′-bipyridine-κ2 N:N′)bis­(μ-l-lysinato-κ3 N 1,O 1:O 1′)dizinc(II)] tetra­nitrate 0.6-hydrate dimethyl­formamide disolvate]
Source: Acta Crystallogr Sect E Struct Rep Online. 2012 Apr 21;68(Pt 5):m633–4. doi: 10.1107/S1600536812016121 (PMC3344362; doi:10.1107/S1600536812016121)
Supplement: Supplementary file 1 [file e-68-0m633-sup1.cif]

##############################################################################
#                                                                            #
# This CIF contains the data in a paper accepted for publication in          #
# Acta Crystallographica Section E. It conforms to the requirements of       #
# Notes for Authors for Acta Crystallographica Section E, and has been       #
# peer reviewed under the auspices of the IUCr Commission on Journals.       #
#                                                                            #
# Full details of the Crystallographic Information File format               #
# are given in the paper "The Crystallographic Information File (CIF):       #
# a New Standard Archive File for Crystallography" by S. R. Hall, F. H.      #
# Allen and I. D. Brown [Acta Cryst. (1991), A47, 655-685].                  #
#                                                                            #
# The current version of the core CIF dictionary is obtainable from          #
# ftp://ftp.iucr.org/pub/cif_core.dic.                                       #
#                                                                            #
# Software is freely available for graphical display of the structure(s)     #
# in this CIF. For information consult the CIF software page                 #
# http://www.iucr.org/resources/cif/software.                                #
#                                                                            #
# This file may be used for bona fide research purposes within the           #
# scientific community so long as proper attribution is given to the journal # 
# article from which it was obtained.                                        #
#                                                                            #
##############################################################################
data_global
_audit_creation_method     'from SHELXL97'
_journal_date_recd_electronic     2012-02-25
_journal_date_accepted     2012-04-13
_journal_name_full     'Acta Crystallographica, Section E'
_journal_year     2012
_journal_volume     68
_journal_issue      5
_journal_page_first     m633
_journal_page_last     m634
_journal_paper_category     QM
_journal_paper_doi     10.1107/S1600536812016121
_journal_coeditor_code     NK2149
_publ_contact_author_name     'Ning-Hai Hu'
_publ_contact_author_address
;
Changchun Institute of Applied Chemistry
Chinese Academy of Sciences
Changchun 130022
People's Republic of China
;
_publ_contact_author_email     hunh@ciac.jl.cn
_publ_contact_author_fax     '86-431-85685653'
_publ_contact_author_phone     '86-431-85262342'
_publ_section_title
;\
Poly[[tris(\m-4,4'-bipyridine-\k^2^<i>N</i>:<i>N</i>')bis(\m-<i>L</i>-\
lysinato-\k^3^<i>N</i>^1^,<i>O</i>^1^:<i>O</i>^1'^)dizinc(II)] tetranitrate
0.6-hydrate dimethylformamide disolvate]
;
loop_
    _publ_author_name
    _publ_author_footnote
    _publ_author_address
    'Li, Shu-Qiang' ?
;
Orthopaedic Department, First Hospital
Jilin University
Changchun 130021
People's Republic of China
;
    'Hu, Ning-Hai' ?
;
Changchun Institute of Applied Chemistry
Chinese Academy of Sciences
Changchun 130022
People's Republic of China
;
data_I
_audit_creation_method     SHELXL-97
_chemical_name_systematic
;
Poly[[tris(\m-4,4'-bipyridine-\k^2^<i>N</i>:<i>N</i>')bis(\m-<i>L</i>-
lysinato-\k^3^<i>N</i>^1^,<i>O</i>^1^:<i>O</i>^1'^)dizinc(II)] tetranitrate
0.6-hydrate dimethylformamide disolvate]
;
_chemical_name_common     ?
_chemical_formula_moiety
                     'C42 H52 N10 O4 Zn2 4+, 4(N O3 -), 2(C3 H7 N O), 0.6(H2 O)'
_chemical_formula_sum     'C48 H67.20 N16 O18.60 Zn2'
_chemical_formula_iupac
;
[Zn2 (C6 H14 N2 O2)2 (C10 H8 N2)3] (N O3)4, 0.6H2 O, 2C3 H7 N O
;
_chemical_formula_weight     1296.76
_chemical_melting_point     ?
_symmetry_cell_setting     monoclinic
_symmetry_space_group_name_H-M     'P 21'
_symmetry_space_group_name_Hall     'P 2yb'
loop_
    _symmetry_equiv_pos_as_xyz
    'x, y, z'
    '-x, y+1/2, -z'
_cell_length_a     10.3039(4)
_cell_length_b     24.9425(10)
_cell_length_c     11.5740(4)
_cell_angle_alpha     90.00
_cell_angle_beta     93.1970(10)
_cell_angle_gamma     90.00
_cell_volume     2970.0(2)
_cell_formula_units_Z     2
_cell_measurement_reflns_used     7390
_cell_measurement_theta_min     2.40
_cell_measurement_theta_max     25.98
_cell_measurement_temperature     187(2)
_exptl_crystal_description     block
_exptl_crystal_colour     colorless
_exptl_crystal_size_max     0.26
_exptl_crystal_size_mid     0.23
_exptl_crystal_size_min     0.13
_exptl_crystal_density_diffrn     1.450
_exptl_crystal_density_meas     ?
_exptl_crystal_density_method     'not measured'
_exptl_crystal_F_000     1352
_exptl_absorpt_coefficient_mu     0.891
_exptl_absorpt_correction_type     multi-scan
_exptl_absorpt_process_details     '(SADABS; Sheldrick, 1996)'
_exptl_absorpt_correction_T_min     0.8014
_exptl_absorpt_correction_T_max     0.8930
_exptl_special_details     ?
_diffrn_ambient_temperature     187(2)
_diffrn_radiation_type     MoK\a
_diffrn_radiation_wavelength     0.71073
_diffrn_radiation_source     'fine-focus sealed tube'
_diffrn_radiation_monochromator     graphite
_diffrn_measurement_device_type     'Bruker APEX CCD'
_diffrn_measurement_method     '\f and \w scans'
_diffrn_detector_area_resol_mean     ?
_diffrn_reflns_number     16802
_diffrn_reflns_av_R_equivalents     0.0186
_diffrn_reflns_av_sigmaI/netI     0.0492
_diffrn_reflns_theta_min     1.63
_diffrn_reflns_theta_max     26.04
_diffrn_reflns_theta_full     26.04
_diffrn_measured_fraction_theta_max     0.996
_diffrn_measured_fraction_theta_full     0.996
_diffrn_reflns_limit_h_min     -11
_diffrn_reflns_limit_h_max     12
_diffrn_reflns_limit_k_min     -29
_diffrn_reflns_limit_k_max     30
_diffrn_reflns_limit_l_min     -13
_diffrn_reflns_limit_l_max     14
_diffrn_standards_number     ?
_diffrn_standards_interval_count     ?
_diffrn_standards_interval_time     ?
_diffrn_standards_decay_%     ?
_refine_special_details
;
;
_reflns_number_total     11087
_reflns_number_gt     10039
_reflns_threshold_expression     >2\s(I)
_refine_ls_structure_factor_coef     Fsqd
_refine_ls_matrix_type     full
_refine_ls_R_factor_all     0.0464
_refine_ls_R_factor_gt     0.0414
_refine_ls_wR_factor_gt     0.1032
_refine_ls_wR_factor_ref     0.1067
_refine_ls_goodness_of_fit_ref     1.003
_refine_ls_restrained_S_all     1.003
_refine_ls_number_reflns     11087
_refine_ls_number_parameters     820
_refine_ls_number_restraints     63
_refine_ls_hydrogen_treatment     constr
_refine_ls_weighting_scheme     calc
_refine_ls_weighting_details
                 'calc w=1/[\s^2^(Fo^2^)+(0.0664P)^2^] where P=(Fo^2^+2Fc^2^)/3'
_atom_sites_solution_hydrogens     geom
_atom_sites_solution_primary     direct
_atom_sites_solution_secondary     difmap
_refine_ls_shift/su_max     0.013
_refine_ls_shift/su_mean     0.001
_refine_diff_density_max     0.808
_refine_diff_density_min     -0.332
_refine_ls_extinction_method     none
_refine_ls_extinction_coef     ?
_refine_ls_abs_structure_details     'Flack (1983), 5102 Friedel pairs'
_refine_ls_abs_structure_Flack     0.003(9)
loop_
    _atom_type_symbol
    _atom_type_description
    _atom_type_scat_dispersion_real
    _atom_type_scat_dispersion_imag
    _atom_type_scat_source
    'C' 'C' 0.0033 0.0016
                         'International Tables Vol C Tables 4.2.6.8 and 6.1.1.4'
    'H' 'H' 0.0000 0.0000
                         'International Tables Vol C Tables 4.2.6.8 and 6.1.1.4'
    'N' 'N' 0.0061 0.0033
                         'International Tables Vol C Tables 4.2.6.8 and 6.1.1.4'
    'O' 'O' 0.0106 0.0060
                         'International Tables Vol C Tables 4.2.6.8 and 6.1.1.4'
    'Zn' 'Zn' 0.2839 1.4301
                         'International Tables Vol C Tables 4.2.6.8 and 6.1.1.4'
_computing_data_collection     'SMART (Bruker, 2007)'
_computing_cell_refinement     'SAINT (Bruker, 2007)'
_computing_data_reduction     'SAINT (Bruker, 2007)'
_computing_structure_solution     'SHELXS97 (Sheldrick, 2008)'
_computing_structure_refinement     'SHELXL97 (Sheldrick, 2008)'
_computing_molecular_graphics     'SHELXTL (Sheldrick, 2008)'
_computing_publication_material     'SHELXTL (Sheldrick, 2008)'
loop_
    _atom_site_type_symbol
    _atom_site_label
    _atom_site_fract_x
    _atom_site_fract_y
    _atom_site_fract_z
    _atom_site_U_iso_or_equiv
    _atom_site_adp_type
    _atom_site_calc_flag
    _atom_site_refinement_flags
    _atom_site_occupancy
    _atom_site_symmetry_multiplicity
    _atom_site_disorder_assembly
    _atom_site_disorder_group
    Zn Zn1 0.56823(4) 0.220094(14) 0.41441(3) 0.01985(10) Uani d . 1 1 . .
    Zn Zn2 0.93007(3) 0.646779(14) 0.56498(3) 0.01945(10) Uani d . 1 1 . .
    O O1 0.7620(2) 0.19164(10) 0.4199(2) 0.0224(5) Uani d . 1 1 . .
    O O2 0.8839(2) 0.11711(10) 0.4272(2) 0.0223(5) Uani d U 1 1 . .
    O O3 0.7372(2) 0.67874(10) 0.5549(2) 0.0214(5) Uani d . 1 1 . .
    O O4 0.6204(2) 0.75003(10) 0.5995(2) 0.0226(6) Uani d . 1 1 . .
    N N1 0.6347(3) 0.30147(14) 0.4389(3) 0.0247(7) Uani d . 1 1 . .
    N N2 0.8485(3) 0.56755(12) 0.5548(2) 0.0213(6) Uani d . 1 1 . .
    N N3 0.5749(3) 0.23036(15) 0.2219(3) 0.0285(8) Uani d . 1 1 . .
    N N4 0.5693(3) 0.21814(15) -0.3919(2) 0.0232(6) Uani d . 1 1 . .
    N N5 0.9354(3) 0.63940(14) 0.7606(2) 0.0241(7) Uani d . 1 1 . .
    N N6 0.9337(3) 0.64466(16) 1.3743(2) 0.0234(6) Uani d . 1 1 . .
    N N7 0.5354(3) 0.13638(14) 0.4023(3) 0.0301(8) Uani d . 1 1 . .
    H H7A 0.4746 0.1266 0.4537 0.036 Uiso calc R 1 1 . .
    H H7B 0.5024 0.1281 0.3290 0.036 Uiso calc R 1 1 . .
    N N8 0.7276(5) -0.09001(18) 0.1681(4) 0.0660(13) Uani d U 1 1 . .
    H H8A 0.6545 -0.1075 0.1411 0.079 Uiso calc R 1 1 . .
    H H8B 0.7932 -0.1141 0.1809 0.079 Uiso calc R 1 1 . .
    H H8C 0.7509 -0.0655 0.1148 0.079 Uiso calc R 1 1 . .
    N N9 0.9625(3) 0.73065(13) 0.5758(3) 0.0254(7) Uani d . 1 1 . .
    H H9A 1.0364 0.7373 0.6219 0.030 Uiso calc R 1 1 . .
    H H9B 0.9750 0.7441 0.5032 0.030 Uiso calc R 1 1 . .
    N N10 0.8106(4) 0.94545(17) 0.7743(4) 0.0570(11) Uani d . 1 1 . .
    H H10A 0.8015 0.9123 0.8058 0.068 Uiso calc R 1 1 . .
    H H10B 0.7364 0.9646 0.7819 0.068 Uiso calc R 1 1 . .
    H H10C 0.8786 0.9627 0.8116 0.068 Uiso calc R 1 1 . .
    C C1 0.5721(4) 0.34315(16) 0.3901(3) 0.0316(9) Uani d . 1 1 . .
    H H1 0.5006 0.3366 0.3365 0.038 Uiso calc R 1 1 . .
    C C2 0.6079(4) 0.39617(16) 0.4148(3) 0.0312(9) Uani d . 1 1 . .
    H H2 0.5605 0.4249 0.3790 0.037 Uiso calc R 1 1 . .
    C C3 0.7122(4) 0.40660(15) 0.4913(3) 0.0232(8) Uani d . 1 1 . .
    C C4 0.7785(4) 0.36297(16) 0.5417(3) 0.0286(9) Uani d . 1 1 . .
    H H4 0.8515 0.3684 0.5942 0.034 Uiso calc R 1 1 . .
    C C5 0.7360(3) 0.31163(15) 0.5139(3) 0.0255(8) Uani d . 1 1 . .
    H H5 0.7807 0.2821 0.5496 0.031 Uiso calc R 1 1 . .
    C C6 0.7558(4) 0.55603(16) 0.4730(3) 0.0274(8) Uani d . 1 1 . .
    H H6 0.7195 0.5847 0.4280 0.033 Uiso calc R 1 1 . .
    C C7 0.7106(4) 0.50566(15) 0.4503(3) 0.0274(8) Uani d . 1 1 . .
    H H7 0.6470 0.4998 0.3890 0.033 Uiso calc R 1 1 . .
    C C8 0.7575(3) 0.46277(15) 0.5168(3) 0.0237(8) Uani d . 1 1 . .
    C C9 0.8495(4) 0.47439(16) 0.6051(3) 0.0319(9) Uani d . 1 1 . .
    H H9 0.8823 0.4467 0.6549 0.038 Uiso calc R 1 1 . .
    C C10 0.8935(4) 0.52661(17) 0.6205(3) 0.0299(9) Uani d . 1 1 . .
    H H10 0.9583 0.5337 0.6801 0.036 Uiso calc R 1 1 . .
    C C11 0.4679(4) 0.24046(18) 0.1545(3) 0.0337(10) Uani d . 1 1 . .
    H H11 0.3899 0.2483 0.1912 0.040 Uiso calc R 1 1 . .
    C C12 0.4639(4) 0.24026(17) 0.0350(3) 0.0319(9) Uani d . 1 1 . .
    H H12 0.3845 0.2469 -0.0084 0.038 Uiso calc R 1 1 . .
    C C13 0.5770(4) 0.23018(17) -0.0211(3) 0.0290(10) Uani d . 1 1 . .
    C C14 0.6897(4) 0.2229(2) 0.0483(3) 0.0358(9) Uani d . 1 1 . .
    H H14 0.7709 0.2186 0.0143 0.043 Uiso calc R 1 1 . .
    C C15 0.6835(4) 0.2221(2) 0.1664(3) 0.0365(9) Uani d . 1 1 . .
    H H15 0.7615 0.2152 0.2117 0.044 Uiso calc R 1 1 . .
    C C16 0.4819(4) 0.24829(18) -0.3386(3) 0.0332(10) Uani d . 1 1 . .
    H H16 0.4180 0.2670 -0.3851 0.040 Uiso calc R 1 1 . .
    C C17 0.4805(4) 0.25351(17) -0.2188(3) 0.0296(9) Uani d . 1 1 . .
    H H17 0.4164 0.2748 -0.1848 0.035 Uiso calc R 1 1 . .
    C C18 0.5756(4) 0.22671(19) -0.1495(3) 0.0267(9) Uani d . 1 1 . .
    C C19 0.6641(4) 0.19624(18) -0.2039(3) 0.0358(10) Uani d . 1 1 . .
    H H19 0.7296 0.1772 -0.1599 0.043 Uiso calc R 1 1 . .
    C C20 0.6575(4) 0.19326(18) -0.3237(3) 0.0349(10) Uani d . 1 1 . .
    H H20 0.7205 0.1720 -0.3592 0.042 Uiso calc R 1 1 . .
    C C21 0.8295(4) 0.6508(2) 0.8174(3) 0.0362(9) Uani d . 1 1 . .
    H H21 0.7514 0.6586 0.7731 0.043 Uiso calc R 1 1 . .
    C C22 0.8265(4) 0.6521(2) 0.9363(3) 0.0351(9) Uani d . 1 1 . .
    H H22 0.7488 0.6619 0.9714 0.042 Uiso calc R 1 1 . .
    C C23 0.9371(4) 0.63896(17) 1.0046(3) 0.0270(9) Uani d . 1 1 . .
    C C24 1.0445(4) 0.62388(17) 0.9460(3) 0.0314(9) Uani d . 1 1 . .
    H H24 1.1211 0.6121 0.9880 0.038 Uiso calc R 1 1 . .
    C C25 1.0411(4) 0.62576(17) 0.8277(3) 0.0302(9) Uani d . 1 1 . .
    H H25 1.1181 0.6169 0.7906 0.036 Uiso calc R 1 1 . .
    C C26 0.8586(4) 0.67658(18) 1.3066(3) 0.0361(10) Uani d . 1 1 . .
    H H26 0.8032 0.7011 1.3428 0.043 Uiso calc R 1 1 . .
    C C27 0.8563(4) 0.67624(19) 1.1882(3) 0.0408(11) Uani d . 1 1 . .
    H H27 0.8010 0.7001 1.1445 0.049 Uiso calc R 1 1 . .
    C C28 0.9368(4) 0.64021(18) 1.1321(3) 0.0269(8) Uani d . 1 1 . .
    C C29 1.0147(4) 0.60713(18) 1.2027(3) 0.0296(9) Uani d . 1 1 . .
    H H29 1.0700 0.5817 1.1694 0.035 Uiso calc R 1 1 . .
    C C30 1.0119(4) 0.61110(17) 1.3200(3) 0.0275(8) Uani d . 1 1 . .
    H H30 1.0687 0.5888 1.3661 0.033 Uiso calc R 1 1 . .
    C C31 0.7762(3) 0.14177(17) 0.4243(3) 0.0212(7) Uani d U 1 1 . .
    C C32 0.6570(3) 0.10546(16) 0.4278(3) 0.0268(8) Uani d . 1 1 . .
    H H32 0.6540 0.0922 0.5091 0.032 Uiso calc R 1 1 . .
    C C33 0.6704(4) 0.05621(17) 0.3512(4) 0.0421(11) Uani d . 1 1 . .
    H H33A 0.6645 0.0680 0.2694 0.051 Uiso calc R 1 1 . .
    H H33B 0.7583 0.0409 0.3670 0.051 Uiso calc R 1 1 . .
    C C34 0.5725(5) 0.0125(2) 0.3652(5) 0.0540(13) Uani d . 1 1 . .
    H H34A 0.4840 0.0281 0.3616 0.065 Uiso calc R 1 1 . .
    H H34B 0.5881 -0.0046 0.4419 0.065 Uiso calc R 1 1 . .
    C C35 0.5818(6) -0.0303(2) 0.2692(6) 0.0812(19) Uani d . 1 1 . .
    H H35A 0.5065 -0.0548 0.2719 0.097 Uiso calc R 1 1 . .
    H H35B 0.5765 -0.0122 0.1929 0.097 Uiso calc R 1 1 . .
    C C36 0.7015(6) -0.0617(3) 0.2801(6) 0.0804(18) Uani d U 1 1 . .
    H H36A 0.6945 -0.0886 0.3423 0.096 Uiso calc R 1 1 . .
    H H36B 0.7754 -0.0378 0.3021 0.096 Uiso calc R 1 1 . .
    C C37 0.7262(3) 0.72627(15) 0.5884(2) 0.0175(7) Uani d . 1 1 . .
    C C38 0.8500(3) 0.75806(14) 0.6249(3) 0.0239(8) Uani d . 1 1 . .
    H H38 0.8622 0.7542 0.7108 0.029 Uiso calc R 1 1 . .
    C C39 0.8394(4) 0.81792(16) 0.6008(4) 0.0371(10) Uani d . 1 1 . .
    H H39A 0.8387 0.8239 0.5162 0.045 Uiso calc R 1 1 . .
    H H39B 0.7559 0.8312 0.6279 0.045 Uiso calc R 1 1 . .
    C C40 0.9493(5) 0.84975(19) 0.6590(5) 0.0478(12) Uani d . 1 1 . .
    H H40A 1.0329 0.8332 0.6401 0.057 Uiso calc R 1 1 . .
    H H40B 0.9428 0.8475 0.7439 0.057 Uiso calc R 1 1 . .
    C C41 0.9503(5) 0.90914(19) 0.6232(5) 0.0618(15) Uani d . 1 1 . .
    H H41A 1.0274 0.9265 0.6620 0.074 Uiso calc R 1 1 . .
    H H41B 0.9606 0.9110 0.5387 0.074 Uiso calc R 1 1 . .
    C C42 0.8355(6) 0.9400(2) 0.6496(5) 0.0609(14) Uani d . 1 1 . .
    H H42A 0.7586 0.9230 0.6098 0.073 Uiso calc R 1 1 . .
    H H42B 0.8439 0.9764 0.6166 0.073 Uiso calc R 1 1 . .
    O O1W 1.0534(7) 0.7542(3) 1.0804(7) 0.094(2) Uani d P 0.60 1 . .
    H H1A 0.9869 0.7577 1.0201 0.141 Uiso d PR 0.60 1 . .
    H H1B 1.0386 0.7803 1.1317 0.141 Uiso d PR 0.60 1 . .
    N N11 0.9419(6) 0.9875(2) 0.0281(5) 0.0771(15) Uani d D 1 1 . .
    O O5 0.8211(5) 0.9923(2) 0.0153(4) 0.0944(15) Uani d D 1 1 . .
    O O6 0.9935(6) 0.9850(2) 0.1267(4) 0.121(2) Uani d D 1 1 . .
    O O7 1.0058(5) 0.9887(2) -0.0591(5) 0.0891(14) Uani d D 1 1 . .
    N N12 0.9215(4) 0.81777(17) 0.3054(3) 0.0471(10) Uani d D 1 1 . .
    O O8 0.9535(4) 0.86466(16) 0.2816(4) 0.0716(12) Uani d D 1 1 . .
    O O9 0.8025(4) 0.80580(18) 0.2939(4) 0.0813(14) Uani d D 1 1 . .
    O O10 1.0025(3) 0.78428(14) 0.3412(3) 0.0488(8) Uani d D 1 1 . .
    N N13 0.5965(4) 0.04442(16) 0.7044(3) 0.0408(9) Uani d D 1 1 . .
    O O11 0.5668(3) -0.00369(14) 0.7245(3) 0.0572(9) Uani d D 1 1 . .
    O O12 0.7113(3) 0.05824(15) 0.7120(3) 0.0551(10) Uani d D 1 1 . .
    O O13 0.5102(3) 0.07704(15) 0.6750(3) 0.0550(9) Uani d D 1 1 . .
    N N14 0.8082(6) 0.8281(2) 0.9323(6) 0.0852(16) Uani d D 1 1 . .
    O O14 0.7168(5) 0.8458(2) 0.8613(5) 0.1016(16) Uani d D 1 1 . .
    O O15 0.8287(5) 0.7804(2) 0.9411(7) 0.136(2) Uani d D 1 1 . .
    O O16 0.8814(6) 0.8622(2) 0.9766(6) 0.136(2) Uani d D 1 1 . .
    O O17 0.4854(5) 0.8717(2) 0.0970(5) 0.115(2) Uani d D 1 1 . .
    N N15 0.2865(5) 0.8676(2) 0.0072(4) 0.0790(15) Uani d D 1 1 . .
    C C43 0.4144(5) 0.8691(3) 0.0078(6) 0.0826(19) Uani d D 1 1 . .
    H H43 0.4541 0.8680 -0.0644 0.099 Uiso calc R 1 1 . .
    C C44 0.2217(8) 0.8683(4) 0.1147(6) 0.136(4) Uani d D 1 1 . .
    H H44A 0.2559 0.8392 0.1647 0.203 Uiso calc R 1 1 . .
    H H44B 0.1281 0.8632 0.0988 0.203 Uiso calc R 1 1 . .
    H H44C 0.2373 0.9027 0.1536 0.203 Uiso calc R 1 1 . .
    C C45 0.2102(7) 0.8662(3) -0.1010(5) 0.106(3) Uani d D 1 1 . .
    H H45A 0.2651 0.8547 -0.1628 0.158 Uiso calc R 1 1 . .
    H H45B 0.1756 0.9020 -0.1187 0.158 Uiso calc R 1 1 . .
    H H45C 0.1381 0.8409 -0.0950 0.158 Uiso calc R 1 1 . .
    O O18 0.4301(14) 0.0931(6) 0.1802(10) 0.132(6) Uani d PD 0.632(11) 1 A 1
    N N16 0.4160(12) 0.0515(5) 0.0087(9) 0.073(4) Uani d PD 0.632(11) 1 A 1
    C C46 0.3757(11) 0.0613(4) 0.1123(9) 0.097(5) Uani d PD 0.632(11) 1 A 1
    H H46 0.3009 0.0430 0.1359 0.117 Uiso calc PR 0.632(11) 1 A 1
    C C47 0.5301(11) 0.0789(5) -0.0281(10) 0.099(5) Uani d PD 0.632(11) 1 A 1
    H H47A 0.5649 0.1022 0.0344 0.148 Uiso calc PR 0.632(11) 1 A 1
    H H47B 0.5067 0.1007 -0.0967 0.148 Uiso calc PR 0.632(11) 1 A 1
    H H47C 0.5960 0.0525 -0.0469 0.148 Uiso calc PR 0.632(11) 1 A 1
    C C48 0.340(2) 0.0177(10) -0.0733(13) 0.120(9) Uani d PD 0.632(11) 1 A 1
    H H48A 0.2504 0.0154 -0.0499 0.180 Uiso calc PR 0.632(11) 1 A 1
    H H48B 0.3784 -0.0183 -0.0739 0.180 Uiso calc PR 0.632(11) 1 A 1
    H H48C 0.3411 0.0333 -0.1509 0.180 Uiso calc PR 0.632(11) 1 A 1
    O O18' 0.484(2) 0.1047(8) 0.1345(15) 0.095(8) Uani d PD 0.368(11) 1 A 2
    N N16' 0.367(2) 0.0472(9) 0.0221(11) 0.054(5) Uani d PD 0.368(11) 1 A 2
    C C46' 0.4563(13) 0.0842(6) 0.0395(14) 0.063(5) Uani d PD 0.368(11) 1 A 2
    H H46' 0.5023 0.0960 -0.0247 0.076 Uiso calc PR 0.368(11) 1 A 2
    C C47' 0.3019(16) 0.0244(8) 0.1188(13) 0.097(9) Uani d PD 0.368(11) 1 A 2
    H H47D 0.3278 0.0440 0.1897 0.146 Uiso calc PR 0.368(11) 1 A 2
    H H47E 0.3262 -0.0134 0.1280 0.146 Uiso calc PR 0.368(11) 1 A 2
    H H47F 0.2075 0.0272 0.1038 0.146 Uiso calc PR 0.368(11) 1 A 2
    C C48' 0.331(3) 0.0274(14) -0.0941(14) 0.110(15) Uani d PD 0.368(11) 1 A 2
    H H48D 0.3640 0.0521 -0.1516 0.166 Uiso calc PR 0.368(11) 1 A 2
    H H48E 0.2365 0.0249 -0.1045 0.166 Uiso calc PR 0.368(11) 1 A 2
    H H48F 0.3696 -0.0082 -0.1042 0.166 Uiso calc PR 0.368(11) 1 A 2
loop_
    _atom_site_aniso_label
    _atom_site_aniso_U_11
    _atom_site_aniso_U_22
    _atom_site_aniso_U_33
    _atom_site_aniso_U_12
    _atom_site_aniso_U_13
    _atom_site_aniso_U_23
    Zn1 0.0190(2) 0.0191(2) 0.02137(18) 0.00000(16) 0.00039(14) -0.00195(16)
    Zn2 0.0203(2) 0.0185(2) 0.01949(18) -0.00060(16) 0.00063(14) -0.00140(16)
    O1 0.0200(12) 0.0209(15) 0.0260(13) 0.0019(11) -0.0007(10) -0.0023(10)
    O2 0.0192(12) 0.0240(15) 0.0236(13) 0.0035(10) -0.0004(10) 0.0007(10)
    O3 0.0201(13) 0.0190(14) 0.0249(12) -0.0006(10) -0.0017(10) -0.0005(10)
    O4 0.0190(13) 0.0241(15) 0.0246(13) 0.0031(10) -0.0006(10) -0.0003(10)
    N1 0.0204(16) 0.0278(19) 0.0260(16) -0.0033(13) 0.0010(12) -0.0022(13)
    N2 0.0237(16) 0.0138(16) 0.0261(15) 0.0000(13) 0.0000(12) -0.0007(12)
    N3 0.0278(17) 0.036(2) 0.0211(15) -0.0023(15) -0.0012(12) -0.0013(14)
    N4 0.0307(16) 0.0216(16) 0.0173(13) 0.0035(15) 0.0003(11) 0.0008(14)
    N5 0.0266(15) 0.0259(19) 0.0199(14) -0.0017(14) 0.0021(11) -0.0010(13)
    N6 0.0241(15) 0.0269(17) 0.0192(14) 0.0011(15) 0.0021(11) -0.0018(15)
    N7 0.0282(16) 0.026(2) 0.0362(17) -0.0057(15) 0.0034(13) -0.0080(13)
    N8 0.077(3) 0.047(3) 0.072(3) 0.024(2) -0.012(2) -0.008(2)
    N9 0.0231(15) 0.023(2) 0.0301(16) 0.0003(14) 0.0015(12) -0.0009(12)
    N10 0.070(3) 0.042(3) 0.058(3) 0.019(2) 0.005(2) -0.001(2)
    C1 0.033(2) 0.022(2) 0.039(2) -0.0016(16) -0.0107(16) 0.0016(16)
    C2 0.029(2) 0.021(2) 0.042(2) -0.0020(16) -0.0104(16) 0.0003(16)
    C3 0.0217(18) 0.0210(19) 0.0267(18) 0.0017(14) 0.0010(14) 0.0004(14)
    C4 0.026(2) 0.026(2) 0.033(2) -0.0053(16) -0.0038(15) -0.0021(16)
    C5 0.024(2) 0.019(2) 0.033(2) 0.0008(15) -0.0032(15) -0.0016(15)
    C6 0.026(2) 0.025(2) 0.030(2) 0.0019(16) -0.0066(15) 0.0000(15)
    C7 0.027(2) 0.020(2) 0.034(2) 0.0017(16) -0.0065(15) -0.0033(15)
    C8 0.0217(18) 0.0211(19) 0.0280(19) -0.0027(14) -0.0017(14) -0.0037(14)
    C9 0.038(2) 0.021(2) 0.035(2) -0.0032(16) -0.0142(17) 0.0056(16)
    C10 0.033(2) 0.025(2) 0.031(2) -0.0040(16) -0.0110(16) -0.0011(16)
    C11 0.037(2) 0.045(3) 0.0198(19) 0.0031(19) 0.0057(16) -0.0015(17)
    C12 0.027(2) 0.042(3) 0.027(2) 0.0018(17) -0.0035(16) -0.0009(17)
    C13 0.037(2) 0.031(3) 0.0192(18) 0.0016(18) 0.0038(15) 0.0005(16)
    C14 0.0264(19) 0.057(3) 0.0240(18) 0.006(2) 0.0041(14) 0.001(2)
    C15 0.0234(19) 0.060(3) 0.0255(18) 0.003(2) -0.0005(14) 0.001(2)
    C16 0.035(2) 0.043(3) 0.0220(19) -0.0008(19) -0.0001(16) 0.0011(17)
    C17 0.035(2) 0.033(2) 0.0207(19) 0.0098(18) -0.0020(15) -0.0057(16)
    C18 0.0277(19) 0.030(2) 0.0223(18) -0.0017(18) 0.0018(14) 0.0004(17)
    C19 0.043(2) 0.042(3) 0.0222(19) 0.0166(19) 0.0005(17) 0.0058(17)
    C20 0.040(2) 0.040(3) 0.025(2) 0.0165(19) 0.0025(17) -0.0013(17)
    C21 0.036(2) 0.051(3) 0.0211(17) 0.008(2) -0.0032(15) 0.002(2)
    C22 0.035(2) 0.050(3) 0.0201(17) 0.009(2) 0.0038(14) 0.0045(19)
    C23 0.033(2) 0.026(2) 0.0219(18) 0.0010(17) -0.0020(14) 0.0005(16)
    C24 0.032(2) 0.039(3) 0.0224(19) 0.0048(17) 0.0001(16) -0.0022(16)
    C25 0.025(2) 0.038(3) 0.027(2) 0.0022(16) 0.0021(15) -0.0036(16)
    C26 0.050(3) 0.036(3) 0.0226(19) 0.015(2) 0.0023(18) -0.0023(17)
    C27 0.050(3) 0.048(3) 0.024(2) 0.024(2) -0.0003(18) 0.0052(18)
    C28 0.032(2) 0.028(2) 0.0213(18) 0.0037(18) 0.0032(14) -0.0024(17)
    C29 0.025(2) 0.038(2) 0.026(2) 0.0027(17) 0.0045(15) -0.0027(17)
    C30 0.027(2) 0.029(2) 0.0256(19) 0.0068(16) -0.0046(15) -0.0010(16)
    C31 0.0264(18) 0.026(2) 0.0113(14) 0.0009(16) -0.0003(12) 0.0009(14)
    C32 0.0261(19) 0.027(2) 0.0272(19) -0.0018(15) 0.0038(15) -0.0013(15)
    C33 0.034(2) 0.033(3) 0.059(3) -0.0053(18) 0.005(2) -0.016(2)
    C34 0.056(3) 0.036(3) 0.070(3) -0.005(2) 0.007(3) -0.009(2)
    C35 0.074(4) 0.048(3) 0.121(6) -0.010(3) 0.001(4) -0.038(3)
    C36 0.078(4) 0.060(4) 0.100(5) 0.006(3) -0.016(4) -0.021(3)
    C37 0.0177(16) 0.023(2) 0.0120(14) -0.0003(15) 0.0011(11) 0.0007(13)
    C38 0.0243(18) 0.0209(18) 0.0264(19) 0.0007(14) 0.0028(15) -0.0009(14)
    C39 0.034(2) 0.025(2) 0.054(3) 0.0025(17) 0.012(2) 0.0017(19)
    C40 0.040(3) 0.031(3) 0.074(3) -0.009(2) 0.017(2) -0.018(2)
    C41 0.084(4) 0.033(3) 0.072(4) -0.016(2) 0.032(3) -0.005(2)
    C42 0.078(4) 0.045(3) 0.060(3) 0.000(3) 0.011(3) 0.007(2)
    O1W 0.099(5) 0.091(6) 0.097(6) -0.014(4) 0.046(5) -0.018(4)
    N11 0.110(5) 0.055(3) 0.064(3) 0.008(3) -0.026(3) 0.005(3)
    O5 0.120(4) 0.089(4) 0.072(3) 0.025(3) -0.010(3) -0.005(2)
    O6 0.184(6) 0.091(4) 0.079(3) 0.021(4) -0.066(4) -0.001(3)
    O7 0.082(3) 0.088(4) 0.096(4) -0.007(3) -0.009(3) 0.023(3)
    N12 0.042(2) 0.050(3) 0.049(2) -0.016(2) -0.0059(18) 0.0044(19)
    O8 0.055(2) 0.056(3) 0.100(3) -0.0173(19) -0.027(2) 0.031(2)
    O9 0.038(2) 0.063(3) 0.142(4) -0.013(2) -0.014(2) 0.013(3)
    O10 0.0351(17) 0.052(2) 0.058(2) -0.0029(16) -0.0070(15) 0.0159(17)
    N13 0.035(2) 0.043(2) 0.043(2) -0.0078(18) -0.0074(16) 0.0057(17)
    O11 0.049(2) 0.041(2) 0.080(2) -0.0115(16) -0.0111(18) 0.0115(17)
    O12 0.0346(19) 0.048(2) 0.081(3) -0.0100(16) -0.0079(17) 0.0069(19)
    O13 0.042(2) 0.052(2) 0.070(2) 0.0007(17) -0.0129(16) 0.0124(18)
    N14 0.083(4) 0.059(4) 0.113(5) -0.013(3) -0.002(4) -0.010(3)
    O14 0.096(4) 0.097(4) 0.111(4) -0.025(3) 0.003(3) 0.022(3)
    O15 0.104(4) 0.062(4) 0.240(8) -0.005(3) 0.009(4) 0.019(4)
    O16 0.147(5) 0.115(5) 0.147(5) -0.045(4) 0.002(4) -0.033(4)
    O17 0.124(4) 0.083(4) 0.131(5) -0.014(3) -0.059(4) -0.007(3)
    N15 0.082(4) 0.062(3) 0.090(4) 0.016(3) -0.017(3) -0.016(3)
    C43 0.081(5) 0.062(4) 0.102(5) 0.014(3) -0.021(4) -0.004(4)
    C44 0.183(9) 0.110(7) 0.120(7) 0.011(6) 0.068(7) 0.010(6)
    C45 0.107(6) 0.107(7) 0.098(5) 0.016(5) -0.045(5) -0.007(5)
    O18 0.159(13) 0.141(13) 0.085(8) 0.078(9) -0.080(8) -0.072(9)
    N16 0.108(12) 0.055(6) 0.057(6) 0.000(7) 0.015(6) 0.001(5)
    C46 0.098(10) 0.074(9) 0.124(13) 0.030(7) 0.036(9) 0.023(9)
    C47 0.112(10) 0.094(9) 0.091(9) -0.051(8) 0.027(8) -0.025(7)
    C48 0.16(2) 0.099(12) 0.107(13) -0.079(13) 0.045(13) -0.044(11)
    O18' 0.082(12) 0.058(9) 0.137(19) -0.033(9) -0.067(11) 0.020(11)
    N16' 0.061(11) 0.082(11) 0.019(7) -0.010(8) 0.008(6) -0.019(7)
    C46' 0.053(10) 0.049(10) 0.090(14) -0.001(8) 0.016(10) -0.004(9)
    C47' 0.106(17) 0.12(2) 0.065(11) 0.070(15) 0.019(11) 0.034(12)
    C48' 0.068(17) 0.17(4) 0.094(19) 0.007(18) 0.011(14) -0.09(2)
_geom_special_details
;
;
loop_
    _geom_bond_atom_site_label_1
    _geom_bond_atom_site_label_2
    _geom_bond_site_symmetry_2
    _geom_bond_distance
    _geom_bond_publ_flag
    Zn1 O4 2_646 2.080(2) ?
    Zn1 N7 . 2.119(3) ?
    Zn1 O1 . 2.117(2) ?
    Zn1 N1 . 2.156(3) ?
    Zn1 N4 1_556 2.242(3) ?
    Zn1 N3 . 2.248(3) ?
    Zn2 O2 2_756 2.052(2) ?
    Zn2 N9 . 2.121(3) ?
    Zn2 O3 . 2.139(2) ?
    Zn2 N2 . 2.148(3) ?
    Zn2 N6 1_554 2.210(3) ?
    Zn2 N5 . 2.269(3) ?
    O1 C31 . 1.253(5) ?
    O2 C31 . 1.268(4) ?
    O2 Zn2 2_746 2.052(2) ?
    O3 C37 . 1.254(4) ?
    O4 C37 . 1.254(4) ?
    O4 Zn1 2_656 2.080(2) ?
    N1 C1 . 1.332(5) ?
    N1 C5 . 1.344(5) ?
    N2 C6 . 1.338(5) ?
    N2 C10 . 1.340(5) ?
    N3 C15 . 1.337(5) ?
    N3 C11 . 1.338(5) ?
    N4 C20 . 1.325(5) ?
    N4 C16 . 1.348(5) ?
    N4 Zn1 1_554 2.242(3) ?
    N5 C21 . 1.335(5) ?
    N5 C25 . 1.346(5) ?
    N6 C26 . 1.334(5) ?
    N6 C30 . 1.342(5) ?
    N6 Zn2 1_556 2.210(3) ?
    N7 C32 . 1.487(5) ?
    N7 H7A . 0.9200 ?
    N7 H7B . 0.9200 ?
    N8 C36 . 1.513(7) ?
    N8 H8A . 0.9100 ?
    N8 H8B . 0.9100 ?
    N8 H8C . 0.9100 ?
    N9 C38 . 1.486(4) ?
    N9 H9A . 0.9200 ?
    N9 H9B . 0.9200 ?
    N10 C42 . 1.486(6) ?
    N10 H10A . 0.9100 ?
    N10 H10B . 0.9100 ?
    N10 H10C . 0.9100 ?
    C1 C2 . 1.398(6) ?
    C1 H1 . 0.9500 ?
    C2 C3 . 1.379(5) ?
    C2 H2 . 0.9500 ?
    C3 C4 . 1.395(5) ?
    C3 C8 . 1.501(4) ?
    C4 C5 . 1.385(5) ?
    C4 H4 . 0.9500 ?
    C5 H5 . 0.9500 ?
    C6 C7 . 1.361(5) ?
    C6 H6 . 0.9500 ?
    C7 C8 . 1.389(5) ?
    C7 H7 . 0.9500 ?
    C8 C9 . 1.385(5) ?
    C9 C10 . 1.387(6) ?
    C9 H9 . 0.9500 ?
    C10 H10 . 0.9500 ?
    C11 C12 . 1.382(5) ?
    C11 H11 . 0.9500 ?
    C12 C13 . 1.389(5) ?
    C12 H12 . 0.9500 ?
    C13 C14 . 1.387(5) ?
    C13 C18 . 1.488(5) ?
    C14 C15 . 1.372(5) ?
    C14 H14 . 0.9500 ?
    C15 H15 . 0.9500 ?
    C16 C17 . 1.393(5) ?
    C16 H16 . 0.9500 ?
    C17 C18 . 1.401(5) ?
    C17 H17 . 0.9500 ?
    C18 C19 . 1.367(5) ?
    C19 C20 . 1.386(5) ?
    C19 H19 . 0.9500 ?
    C20 H20 . 0.9500 ?
    C21 C22 . 1.378(5) ?
    C21 H21 . 0.9500 ?
    C22 C23 . 1.390(5) ?
    C22 H22 . 0.9500 ?
    C23 C24 . 1.383(5) ?
    C23 C28 . 1.476(5) ?
    C24 C25 . 1.368(5) ?
    C24 H24 . 0.9500 ?
    C25 H25 . 0.9500 ?
    C26 C27 . 1.369(5) ?
    C26 H26 . 0.9500 ?
    C27 C28 . 1.406(6) ?
    C27 H27 . 0.9500 ?
    C28 C29 . 1.385(6) ?
    C29 C30 . 1.363(5) ?
    C29 H29 . 0.9500 ?
    C30 H30 . 0.9500 ?
    C31 C32 . 1.528(5) ?
    C32 C33 . 1.526(5) ?
    C32 H32 . 1.0000 ?
    C33 C34 . 1.500(6) ?
    C33 H33A . 0.9900 ?
    C33 H33B . 0.9900 ?
    C34 C35 . 1.547(7) ?
    C34 H34A . 0.9900 ?
    C34 H34B . 0.9900 ?
    C35 C36 . 1.462(8) ?
    C35 H35A . 0.9900 ?
    C35 H35B . 0.9900 ?
    C36 H36A . 0.9900 ?
    C36 H36B . 0.9900 ?
    C37 C38 . 1.541(5) ?
    C38 C39 . 1.522(5) ?
    C38 H38 . 1.0000 ?
    C39 C40 . 1.511(6) ?
    C39 H39A . 0.9900 ?
    C39 H39B . 0.9900 ?
    C40 C41 . 1.538(7) ?
    C40 H40A . 0.9900 ?
    C40 H40B . 0.9900 ?
    C41 C42 . 1.457(7) ?
    C41 H41A . 0.9900 ?
    C41 H41B . 0.9900 ?
    C42 H42A . 0.9900 ?
    C42 H42B . 0.9900 ?
    O1W H1A . 0.9547 ?
    O1W H1B . 0.8984 ?
    N11 O6 . 1.234(6) ?
    N11 O7 . 1.236(6) ?
    N11 O5 . 1.251(6) ?
    N12 O10 . 1.236(5) ?
    N12 O8 . 1.250(5) ?
    N12 O9 . 1.262(5) ?
    N13 O12 . 1.230(4) ?
    N13 O13 . 1.239(5) ?
    N13 O11 . 1.263(5) ?
    N14 O15 . 1.212(6) ?
    N14 O16 . 1.231(6) ?
    N14 O14 . 1.292(6) ?
    O17 C43 . 1.233(6) ?
    N15 C43 . 1.319(6) ?
    N15 C45 . 1.441(6) ?
    N15 C44 . 1.444(6) ?
    C43 H43 . 0.9500 ?
    C44 H44A . 0.9800 ?
    C44 H44B . 0.9800 ?
    C44 H44C . 0.9800 ?
    C45 H45A . 0.9800 ?
    C45 H45B . 0.9800 ?
    C45 H45C . 0.9800 ?
    O18 C46 . 1.229(9) ?
    N16 C46 . 1.314(7) ?
    N16 C47 . 1.444(8) ?
    N16 C48 . 1.463(8) ?
    C46 H46 . 0.9500 ?
    C47 H47A . 0.9800 ?
    C47 H47B . 0.9800 ?
    C47 H47C . 0.9800 ?
    C48 H48A . 0.9800 ?
    C48 H48B . 0.9800 ?
    C48 H48C . 0.9800 ?
    O18' C46' . 1.230(9) ?
    N16' C46' . 1.310(8) ?
    N16' C47' . 1.454(9) ?
    N16' C48' . 1.461(8) ?
    C46' H46' . 0.9500 ?
    C47' H47D . 0.9800 ?
    C47' H47E . 0.9800 ?
    C47' H47F . 0.9800 ?
    C48' H48D . 0.9800 ?
    C48' H48E . 0.9800 ?
    C48' H48F . 0.9800 ?
loop_
    _geom_angle_atom_site_label_1
    _geom_angle_atom_site_label_2
    _geom_angle_atom_site_label_3
    _geom_angle_site_symmetry_1
    _geom_angle_site_symmetry_3
    _geom_angle
    _geom_angle_publ_flag
    O4 Zn1 N7 2_646 . 101.75(11) ?
    O4 Zn1 O1 2_646 . 176.88(10) ?
    N7 Zn1 O1 . . 79.54(11) ?
    O4 Zn1 N1 2_646 . 87.76(11) ?
    N7 Zn1 N1 . . 170.06(13) ?
    O1 Zn1 N1 . . 91.12(11) ?
    O4 Zn1 N4 2_646 1_556 92.15(10) ?
    N7 Zn1 N4 . 1_556 92.09(13) ?
    O1 Zn1 N4 . 1_556 90.64(10) ?
    N1 Zn1 N4 . 1_556 84.57(12) ?
    O4 Zn1 N3 2_646 . 87.85(11) ?
    N7 Zn1 N3 . . 93.47(13) ?
    O1 Zn1 N3 . . 89.23(11) ?
    N1 Zn1 N3 . . 89.76(12) ?
    N4 Zn1 N3 1_556 . 174.33(15) ?
    O2 Zn2 N9 2_756 . 102.08(11) ?
    O2 Zn2 O3 2_756 . 179.04(10) ?
    N9 Zn2 O3 . . 77.21(11) ?
    O2 Zn2 N2 2_756 . 91.85(11) ?
    N9 Zn2 N2 . . 166.03(12) ?
    O3 Zn2 N2 . . 88.87(11) ?
    O2 Zn2 N6 2_756 1_554 88.14(10) ?
    N9 Zn2 N6 . 1_554 94.08(13) ?
    O3 Zn2 N6 . 1_554 91.26(10) ?
    N2 Zn2 N6 . 1_554 87.23(12) ?
    O2 Zn2 N5 2_756 . 87.49(10) ?
    N9 Zn2 N5 . . 91.50(12) ?
    O3 Zn2 N5 . . 93.16(10) ?
    N2 Zn2 N5 . . 88.14(12) ?
    N6 Zn2 N5 1_554 . 173.53(15) ?
    C31 O1 Zn1 . . 116.2(2) ?
    C31 O2 Zn2 . 2_746 129.8(3) ?
    C37 O3 Zn2 . . 115.8(2) ?
    C37 O4 Zn1 . 2_656 129.5(2) ?
    C1 N1 C5 . . 117.8(3) ?
    C1 N1 Zn1 . . 122.4(3) ?
    C5 N1 Zn1 . . 119.5(3) ?
    C6 N2 C10 . . 116.7(3) ?
    C6 N2 Zn2 . . 119.9(2) ?
    C10 N2 Zn2 . . 123.2(3) ?
    C15 N3 C11 . . 115.7(3) ?
    C15 N3 Zn1 . . 122.1(3) ?
    C11 N3 Zn1 . . 121.9(2) ?
    C20 N4 C16 . . 116.2(3) ?
    C20 N4 Zn1 . 1_554 124.8(2) ?
    C16 N4 Zn1 . 1_554 118.7(2) ?
    C21 N5 C25 . . 115.2(3) ?
    C21 N5 Zn2 . . 120.0(2) ?
    C25 N5 Zn2 . . 124.8(2) ?
    C26 N6 C30 . . 116.1(3) ?
    C26 N6 Zn2 . 1_556 122.1(3) ?
    C30 N6 Zn2 . 1_556 121.8(3) ?
    C32 N7 Zn1 . . 111.6(2) ?
    C32 N7 H7A . . 109.3 ?
    Zn1 N7 H7A . . 109.3 ?
    C32 N7 H7B . . 109.3 ?
    Zn1 N7 H7B . . 109.3 ?
    H7A N7 H7B . . 108.0 ?
    C36 N8 H8A . . 109.5 ?
    C36 N8 H8B . . 109.5 ?
    H8A N8 H8B . . 109.5 ?
    C36 N8 H8C . . 109.5 ?
    H8A N8 H8C . . 109.5 ?
    H8B N8 H8C . . 109.5 ?
    C38 N9 Zn2 . . 110.6(2) ?
    C38 N9 H9A . . 109.5 ?
    Zn2 N9 H9A . . 109.5 ?
    C38 N9 H9B . . 109.5 ?
    Zn2 N9 H9B . . 109.5 ?
    H9A N9 H9B . . 108.1 ?
    C42 N10 H10A . . 109.5 ?
    C42 N10 H10B . . 109.5 ?
    H10A N10 H10B . . 109.5 ?
    C42 N10 H10C . . 109.5 ?
    H10A N10 H10C . . 109.5 ?
    H10B N10 H10C . . 109.5 ?
    N1 C1 C2 . . 122.3(4) ?
    N1 C1 H1 . . 118.8 ?
    C2 C1 H1 . . 118.8 ?
    C3 C2 C1 . . 119.8(4) ?
    C3 C2 H2 . . 120.1 ?
    C1 C2 H2 . . 120.1 ?
    C2 C3 C4 . . 117.8(4) ?
    C2 C3 C8 . . 121.7(3) ?
    C4 C3 C8 . . 120.5(3) ?
    C5 C4 C3 . . 118.9(4) ?
    C5 C4 H4 . . 120.5 ?
    C3 C4 H4 . . 120.5 ?
    N1 C5 C4 . . 123.2(4) ?
    N1 C5 H5 . . 118.4 ?
    C4 C5 H5 . . 118.4 ?
    N2 C6 C7 . . 123.9(4) ?
    N2 C6 H6 . . 118.0 ?
    C7 C6 H6 . . 118.0 ?
    C6 C7 C8 . . 120.0(4) ?
    C6 C7 H7 . . 120.0 ?
    C8 C7 H7 . . 120.0 ?
    C9 C8 C7 . . 116.8(3) ?
    C9 C8 C3 . . 122.2(3) ?
    C7 C8 C3 . . 121.0(3) ?
    C10 C9 C8 . . 119.8(4) ?
    C10 C9 H9 . . 120.1 ?
    C8 C9 H9 . . 120.1 ?
    N2 C10 C9 . . 122.8(4) ?
    N2 C10 H10 . . 118.6 ?
    C9 C10 H10 . . 118.6 ?
    N3 C11 C12 . . 124.1(4) ?
    N3 C11 H11 . . 118.0 ?
    C12 C11 H11 . . 118.0 ?
    C11 C12 C13 . . 119.3(4) ?
    C11 C12 H12 . . 120.3 ?
    C13 C12 H12 . . 120.3 ?
    C14 C13 C12 . . 116.8(3) ?
    C14 C13 C18 . . 122.2(3) ?
    C12 C13 C18 . . 121.0(4) ?
    C15 C14 C13 . . 119.7(3) ?
    C15 C14 H14 . . 120.2 ?
    C13 C14 H14 . . 120.2 ?
    N3 C15 C14 . . 124.2(4) ?
    N3 C15 H15 . . 117.9 ?
    C14 C15 H15 . . 117.9 ?
    N4 C16 C17 . . 123.5(4) ?
    N4 C16 H16 . . 118.2 ?
    C17 C16 H16 . . 118.2 ?
    C16 C17 C18 . . 118.6(4) ?
    C16 C17 H17 . . 120.7 ?
    C18 C17 H17 . . 120.7 ?
    C19 C18 C17 . . 117.7(3) ?
    C19 C18 C13 . . 121.5(4) ?
    C17 C18 C13 . . 120.8(3) ?
    C18 C19 C20 . . 119.6(4) ?
    C18 C19 H19 . . 120.2 ?
    C20 C19 H19 . . 120.2 ?
    N4 C20 C19 . . 124.3(4) ?
    N4 C20 H20 . . 117.8 ?
    C19 C20 H20 . . 117.8 ?
    N5 C21 C22 . . 124.2(4) ?
    N5 C21 H21 . . 117.9 ?
    C22 C21 H21 . . 117.9 ?
    C21 C22 C23 . . 120.0(4) ?
    C21 C22 H22 . . 120.0 ?
    C23 C22 H22 . . 120.0 ?
    C24 C23 C22 . . 116.0(3) ?
    C24 C23 C28 . . 122.9(4) ?
    C22 C23 C28 . . 121.2(3) ?
    C25 C24 C23 . . 120.3(4) ?
    C25 C24 H24 . . 119.8 ?
    C23 C24 H24 . . 119.8 ?
    N5 C25 C24 . . 124.2(4) ?
    N5 C25 H25 . . 117.9 ?
    C24 C25 H25 . . 117.9 ?
    N6 C26 C27 . . 124.2(4) ?
    N6 C26 H26 . . 117.9 ?
    C27 C26 H26 . . 117.9 ?
    C26 C27 C28 . . 119.3(4) ?
    C26 C27 H27 . . 120.4 ?
    C28 C27 H27 . . 120.4 ?
    C29 C28 C27 . . 116.4(3) ?
    C29 C28 C23 . . 123.0(3) ?
    C27 C28 C23 . . 120.6(4) ?
    C30 C29 C28 . . 120.0(4) ?
    C30 C29 H29 . . 120.0 ?
    C28 C29 H29 . . 120.0 ?
    N6 C30 C29 . . 123.9(4) ?
    N6 C30 H30 . . 118.0 ?
    C29 C30 H30 . . 118.0 ?
    O1 C31 O2 . . 125.6(3) ?
    O1 C31 C32 . . 119.8(3) ?
    O2 C31 C32 . . 114.5(4) ?
    N7 C32 C33 . . 113.9(3) ?
    N7 C32 C31 . . 110.9(3) ?
    C33 C32 C31 . . 111.3(3) ?
    N7 C32 H32 . . 106.8 ?
    C33 C32 H32 . . 106.8 ?
    C31 C32 H32 . . 106.8 ?
    C34 C33 C32 . . 116.0(4) ?
    C34 C33 H33A . . 108.3 ?
    C32 C33 H33A . . 108.3 ?
    C34 C33 H33B . . 108.3 ?
    C32 C33 H33B . . 108.3 ?
    H33A C33 H33B . . 107.4 ?
    C33 C34 C35 . . 110.8(4) ?
    C33 C34 H34A . . 109.5 ?
    C35 C34 H34A . . 109.5 ?
    C33 C34 H34B . . 109.5 ?
    C35 C34 H34B . . 109.5 ?
    H34A C34 H34B . . 108.1 ?
    C36 C35 C34 . . 113.2(5) ?
    C36 C35 H35A . . 108.9 ?
    C34 C35 H35A . . 108.9 ?
    C36 C35 H35B . . 108.9 ?
    C34 C35 H35B . . 108.9 ?
    H35A C35 H35B . . 107.7 ?
    C35 C36 N8 . . 111.5(5) ?
    C35 C36 H36A . . 109.3 ?
    N8 C36 H36A . . 109.3 ?
    C35 C36 H36B . . 109.3 ?
    N8 C36 H36B . . 109.3 ?
    H36A C36 H36B . . 108.0 ?
    O3 C37 O4 . . 124.9(3) ?
    O3 C37 C38 . . 118.9(3) ?
    O4 C37 C38 . . 116.1(3) ?
    N9 C38 C39 . . 115.5(3) ?
    N9 C38 C37 . . 108.1(3) ?
    C39 C38 C37 . . 113.9(3) ?
    N9 C38 H38 . . 106.2 ?
    C39 C38 H38 . . 106.2 ?
    C37 C38 H38 . . 106.2 ?
    C40 C39 C38 . . 112.9(4) ?
    C40 C39 H39A . . 109.0 ?
    C38 C39 H39A . . 109.0 ?
    C40 C39 H39B . . 109.0 ?
    C38 C39 H39B . . 109.0 ?
    H39A C39 H39B . . 107.8 ?
    C39 C40 C41 . . 113.7(5) ?
    C39 C40 H40A . . 108.8 ?
    C41 C40 H40A . . 108.8 ?
    C39 C40 H40B . . 108.8 ?
    C41 C40 H40B . . 108.8 ?
    H40A C40 H40B . . 107.7 ?
    C42 C41 C40 . . 115.8(4) ?
    C42 C41 H41A . . 108.3 ?
    C40 C41 H41A . . 108.3 ?
    C42 C41 H41B . . 108.3 ?
    C40 C41 H41B . . 108.3 ?
    H41A C41 H41B . . 107.4 ?
    C41 C42 N10 . . 116.0(5) ?
    C41 C42 H42A . . 108.3 ?
    N10 C42 H42A . . 108.3 ?
    C41 C42 H42B . . 108.3 ?
    N10 C42 H42B . . 108.3 ?
    H42A C42 H42B . . 107.4 ?
    H1A O1W H1B . . 106.0 ?
    O6 N11 O7 . . 122.3(7) ?
    O6 N11 O5 . . 119.3(7) ?
    O7 N11 O5 . . 118.2(5) ?
    O10 N12 O8 . . 121.6(4) ?
    O10 N12 O9 . . 120.6(4) ?
    O8 N12 O9 . . 117.7(4) ?
    O12 N13 O13 . . 120.6(4) ?
    O12 N13 O11 . . 119.7(4) ?
    O13 N13 O11 . . 119.8(4) ?
    O15 N14 O16 . . 123.0(7) ?
    O15 N14 O14 . . 120.5(6) ?
    O16 N14 O14 . . 115.8(6) ?
    C43 N15 C45 . . 120.1(5) ?
    C43 N15 C44 . . 120.4(5) ?
    C45 N15 C44 . . 119.5(5) ?
    O17 C43 N15 . . 123.5(6) ?
    O17 C43 H43 . . 118.3 ?
    N15 C43 H43 . . 118.3 ?
    N15 C44 H44A . . 109.5 ?
    N15 C44 H44B . . 109.5 ?
    H44A C44 H44B . . 109.5 ?
    N15 C44 H44C . . 109.5 ?
    H44A C44 H44C . . 109.5 ?
    H44B C44 H44C . . 109.5 ?
    N15 C45 H45A . . 109.5 ?
    N15 C45 H45B . . 109.5 ?
    H45A C45 H45B . . 109.5 ?
    N15 C45 H45C . . 109.5 ?
    H45A C45 H45C . . 109.5 ?
    H45B C45 H45C . . 109.5 ?
    C46 N16 C47 . . 119.0(7) ?
    C46 N16 C48 . . 121.0(8) ?
    C47 N16 C48 . . 119.7(7) ?
    O18 C46 N16 . . 123.2(10) ?
    O18 C46 H46 . . 118.4 ?
    N16 C46 H46 . . 118.4 ?
    C46' N16' C47' . . 120.5(8) ?
    C46' N16' C48' . . 121.3(9) ?
    C47' N16' C48' . . 118.2(8) ?
    O18' C46' N16' . . 123.6(11) ?
    O18' C46' H46' . . 118.2 ?
    N16' C46' H46' . . 118.2 ?
    N16' C47' H47D . . 109.5 ?
    N16' C47' H47E . . 109.5 ?
    H47D C47' H47E . . 109.5 ?
    N16' C47' H47F . . 109.5 ?
    H47D C47' H47F . . 109.5 ?
    H47E C47' H47F . . 109.5 ?
    N16' C48' H48D . . 109.5 ?
    N16' C48' H48E . . 109.5 ?
    H48D C48' H48E . . 109.5 ?
    N16' C48' H48F . . 109.5 ?
    H48D C48' H48F . . 109.5 ?
    H48E C48' H48F . . 109.5 ?
loop_
    _geom_hbond_atom_site_label_D
    _geom_hbond_atom_site_label_H
    _geom_hbond_atom_site_label_A
    _geom_hbond_site_symmetry_A
    _geom_hbond_distance_DH
    _geom_hbond_distance_HA
    _geom_hbond_distance_DA
    _geom_hbond_angle_DHA
    _geom_hbond_publ_flag
    O1W H1A O15 . 0.95 1.91 2.823(11) 159 y
    O1W H1B O10 1_556 0.90 2.48 3.182(8) 136 y
    N7 H7A O3 2_646 0.92 2.54 3.066(4) 117 y
    N7 H7B O18 . 0.92 2.03 2.940(9) 167 y
    N7 H7B O18' . 0.92 2.32 3.215(17) 163 y
    N8 H8A O17 1_545 0.91 1.86 2.755(7) 166 y
    N8 H8B O8 1_545 0.91 2.04 2.842(6) 147 y
    N8 H8B O9 1_545 0.91 2.39 3.057(6) 130 y
    N8 H8C O5 1_545 0.91 2.00 2.907(7) 172 y
    N9 H9A O1 2_756 0.92 2.44 2.999(4) 119 y
    N9 H9B O10 . 0.92 2.16 3.075(4) 174 y
    N10 H10A O14 . 0.91 2.00 2.869(6) 160 y
    N10 H10A O16 . 0.91 2.44 3.183(8) 139 y
    N10 H10B O11 1_565 0.91 2.00 2.844(5) 154 y
    N10 H10B O12 1_565 0.91 2.48 3.066(6) 123 y
    N10 H10C O7 1_556 0.91 2.04 2.914(7) 161 y
_iucr_refine_instructions_details
;
TITL HU05L in P2(1)
CELL 0.71073  10.3039  24.9425  11.5740  90.000  93.197  90.000
ZERR    2.00   0.0004   0.0010   0.0004   0.000   0.001   0.000
LATT -1
SYMM -X, 0.5+Y, -Z
SFAC C H N O ZN
UNIT 96 134.4 32 37.2 4
SIZE 0.26 0.23 0.13
L.S. 40
BOND $H
ACTA
TEMP -86.5
DFIX 1.45 0.01 N15 C44 N15 C45
DFIX 2.51 0.01 C44 C45
DFIX 1.32 0.01 N15 C43
DFIX 2.40 0.01 C43 C44 C43 C45
DFIX 1.24 0.01 C43 O17
DFIX 2.24 0.01 N15 O17
DFIX 1.45 0.01 N16 C47 N16 C48
DFIX 2.51 0.01 C47 C48
DFIX 1.32 0.01 N16 C46
DFIX 2.40 0.01 C46 C47 C46 C48
DFIX 1.24 0.01 C46 O18
DFIX 2.24 0.01 N16 O18
DFIX 1.45 0.01 N16' C47' N16' C48'
DFIX 2.51 0.01 C47' C48'
DFIX 1.32 0.01 N16' C46'
DFIX 2.40 0.01 C46' C47' C46' C48'
DFIX 1.24 0.01 C46' O18'
DFIX 2.24 0.01 N16' O18'
EQIV $1 X, Y, 1+Z
EQIV $2 1-X, -0.5+Y, 1-Z
EQIV $3 2-X, 0.5+Y, 1-Z
EQIV $4 X, Y-1, Z
EQIV $5 X, Y+1, Z
HTAB O1W O15
HTAB O1W O10_$1
HTAB N7 O3_$2
HTAB N7 O18
HTAB N7 O18'
HTAB N8 O17_$4
HTAB N8 O8_$4
HTAB N8 O9_$4
HTAB N8 O5_$4
HTAB N9 O1_$3
HTAB N9 O10
HTAB N10 O14
HTAB N10 O16
HTAB N10 O11_$5
HTAB N10 O12_$5
HTAB N10 O7_$1
DELU 0.005 0.005 N8 C36 O2 C31
WGHT    0.066400
FVAR       0.31916   0.63197
ZN1   5    0.568226    0.220094    0.414411    11.00000    0.01901    0.01910 =
         0.02137   -0.00195    0.00039    0.00000
ZN2   5    0.930070    0.646779    0.564978    11.00000    0.02034    0.01846 =
         0.01949   -0.00140    0.00063   -0.00060
O1    4    0.761986    0.191640    0.419851    11.00000    0.01999    0.02086 =
         0.02602   -0.00235   -0.00066    0.00192
O2    4    0.883926    0.117110    0.427183    11.00000    0.01922    0.02402 =
         0.02361    0.00069   -0.00042    0.00347
O3    4    0.737163    0.678738    0.554906    11.00000    0.02010    0.01899 =
         0.02492   -0.00054   -0.00171   -0.00065
O4    4    0.620386    0.750033    0.599507    11.00000    0.01901    0.02414 =
         0.02460   -0.00031   -0.00057    0.00308
N1    3    0.634704    0.301468    0.438856    11.00000    0.02040    0.02785 =
         0.02596   -0.00219    0.00102   -0.00330
N2    3    0.848489    0.567547    0.554815    11.00000    0.02373    0.01383 =
         0.02610   -0.00067    0.00002    0.00004
N3    3    0.574917    0.230357    0.221874    11.00000    0.02776    0.03635 =
         0.02109   -0.00131   -0.00118   -0.00228
N4    3    0.569257    0.218143   -0.391895    11.00000    0.03066    0.02161 =
         0.01734    0.00083    0.00028    0.00348
N5    3    0.935369    0.639396    0.760592    11.00000    0.02659    0.02585 =
         0.01988   -0.00101    0.00213   -0.00166
N6    3    0.933730    0.644662    1.374322    11.00000    0.02408    0.02693 =
         0.01924   -0.00177    0.00207    0.00111
N7    3    0.535380    0.136385    0.402342    11.00000    0.02822    0.02614 =
         0.03623   -0.00805    0.00344   -0.00566
AFIX  23
H7A   2    0.474641    0.126609    0.453731    11.00000   -1.20000
H7B   2    0.502447    0.128140    0.328973    11.00000   -1.20000
AFIX   0
N8    3    0.727630   -0.090014    0.168056    11.00000    0.07721    0.04723 =
         0.07168   -0.00820   -0.01202    0.02441
AFIX 137
H8A   2    0.654513   -0.107467    0.141117    11.00000   -1.20000
H8B   2    0.793208   -0.114090    0.180905    11.00000   -1.20000
H8C   2    0.750855   -0.065492    0.114776    11.00000   -1.20000
AFIX   0
N9    3    0.962514    0.730654    0.575813    11.00000    0.02313    0.02306 =
         0.03005   -0.00090    0.00151    0.00026
AFIX  23
H9A   2    1.036428    0.737281    0.621885    11.00000   -1.20000
H9B   2    0.975029    0.744059    0.503221    11.00000   -1.20000
AFIX   0
N10   3    0.810601    0.945447    0.774307    11.00000    0.07043    0.04250 =
         0.05819   -0.00115    0.00457    0.01868
AFIX 137
H10A  2    0.801528    0.912327    0.805830    11.00000   -1.20000
H10B  2    0.736448    0.964639    0.781880    11.00000   -1.20000
H10C  2    0.878556    0.962719    0.811560    11.00000   -1.20000
AFIX   0
C1    1    0.572106    0.343147    0.390066    11.00000    0.03274    0.02202 =
         0.03863    0.00163   -0.01067   -0.00161
AFIX  43
H1    2    0.500581    0.336615    0.336543    11.00000   -1.20000
AFIX   0
C2    1    0.607938    0.396166    0.414835    11.00000    0.02933    0.02108 =
         0.04170    0.00030   -0.01039   -0.00200
AFIX  43
H2    2    0.560515    0.424926    0.379032    11.00000   -1.20000
AFIX   0
C3    1    0.712246    0.406602    0.491334    11.00000    0.02175    0.02097 =
         0.02673    0.00038    0.00104    0.00170
C4    1    0.778473    0.362970    0.541686    11.00000    0.02639    0.02595 =
         0.03289   -0.00212   -0.00378   -0.00532
AFIX  43
H4    2    0.851497    0.368368    0.594184    11.00000   -1.20000
AFIX   0
C5    1    0.736008    0.311630    0.513878    11.00000    0.02378    0.01947 =
         0.03257   -0.00163   -0.00323    0.00079
AFIX  43
H5    2    0.780697    0.282147    0.549600    11.00000   -1.20000
AFIX   0
C6    1    0.755842    0.556035    0.472975    11.00000    0.02625    0.02475 =
         0.03019    0.00003   -0.00665    0.00191
AFIX  43
H6    2    0.719463    0.584749    0.428015    11.00000   -1.20000
AFIX   0
C7    1    0.710613    0.505656    0.450294    11.00000    0.02706    0.02020 =
         0.03388   -0.00327   -0.00649    0.00175
AFIX  43
H7    2    0.646979    0.499823    0.388998    11.00000   -1.20000
AFIX   0
C8    1    0.757510    0.462769    0.516785    11.00000    0.02169    0.02110 =
         0.02801   -0.00367   -0.00167   -0.00273
C9    1    0.849485    0.474391    0.605059    11.00000    0.03813    0.02087 =
         0.03494    0.00561   -0.01418   -0.00315
AFIX  43
H9    2    0.882338    0.446699    0.654890    11.00000   -1.20000
AFIX   0
C10   1    0.893484    0.526613    0.620472    11.00000    0.03266    0.02459 =
         0.03103   -0.00107   -0.01103   -0.00396
AFIX  43
H10   2    0.958305    0.533653    0.680146    11.00000   -1.20000
AFIX   0
C11   1    0.467915    0.240457    0.154520    11.00000    0.03663    0.04499 =
         0.01983   -0.00151    0.00572    0.00309
AFIX  43
H11   2    0.389869    0.248251    0.191172    11.00000   -1.20000
AFIX   0
C12   1    0.463873    0.240255    0.034979    11.00000    0.02673    0.04179 =
         0.02656   -0.00092   -0.00347    0.00178
AFIX  43
H12   2    0.384513    0.246942   -0.008375    11.00000   -1.20000
AFIX   0
C13   1    0.577010    0.230177   -0.021114    11.00000    0.03745    0.03056 =
         0.01917    0.00047    0.00378    0.00159
C14   1    0.689746    0.222940    0.048308    11.00000    0.02644    0.05725 =
         0.02400    0.00053    0.00410    0.00603
AFIX  43
H14   2    0.770872    0.218597    0.014263    11.00000   -1.20000
AFIX   0
C15   1    0.683527    0.222083    0.166410    11.00000    0.02339    0.06046 =
         0.02547    0.00139   -0.00048    0.00274
AFIX  43
H15   2    0.761460    0.215161    0.211704    11.00000   -1.20000
AFIX   0
C16   1    0.481945    0.248288   -0.338562    11.00000    0.03463    0.04284 =
         0.02200    0.00105   -0.00012   -0.00080
AFIX  43
H16   2    0.417979    0.266968   -0.385141    11.00000   -1.20000
AFIX   0
C17   1    0.480508    0.253509   -0.218788    11.00000    0.03474    0.03290 =
         0.02069   -0.00571   -0.00197    0.00981
AFIX  43
H17   2    0.416379    0.274808   -0.184810    11.00000   -1.20000
AFIX   0
C18   1    0.575568    0.226705   -0.149523    11.00000    0.02774    0.03022 =
         0.02230    0.00035    0.00177   -0.00172
C19   1    0.664059    0.196240   -0.203939    11.00000    0.04260    0.04237 =
         0.02216    0.00577    0.00046    0.01657
AFIX  43
H19   2    0.729625    0.177228   -0.159916    11.00000   -1.20000
AFIX   0
C20   1    0.657547    0.193257   -0.323658    11.00000    0.04007    0.04010 =
         0.02459   -0.00125    0.00254    0.01653
AFIX  43
H20   2    0.720548    0.171959   -0.359191    11.00000   -1.20000
AFIX   0
C21   1    0.829550    0.650811    0.817417    11.00000    0.03627    0.05061 =
         0.02114    0.00196   -0.00320    0.00807
AFIX  43
H21   2    0.751412    0.658555    0.773105    11.00000   -1.20000
AFIX   0
C22   1    0.826472    0.652074    0.936262    11.00000    0.03500    0.05034 =
         0.02013    0.00452    0.00384    0.00873
AFIX  43
H22   2    0.748804    0.661902    0.971425    11.00000   -1.20000
AFIX   0
C23   1    0.937056    0.638961    1.004638    11.00000    0.03266    0.02607 =
         0.02185    0.00048   -0.00203    0.00096
C24   1    1.044528    0.623876    0.945952    11.00000    0.03231    0.03927 =
         0.02235   -0.00221    0.00009    0.00478
AFIX  43
H24   2    1.121142    0.612149    0.987978    11.00000   -1.20000
AFIX   0
C25   1    1.041051    0.625758    0.827700    11.00000    0.02508    0.03844 =
         0.02709   -0.00359    0.00211    0.00224
AFIX  43
H25   2    1.118144    0.616873    0.790603    11.00000   -1.20000
AFIX   0
C26   1    0.858626    0.676581    1.306577    11.00000    0.04987    0.03587 =
         0.02257   -0.00231    0.00231    0.01481
AFIX  43
H26   2    0.803205    0.701103    1.342782    11.00000   -1.20000
AFIX   0
C27   1    0.856347    0.676243    1.188239    11.00000    0.05026    0.04787 =
         0.02387    0.00518   -0.00025    0.02391
AFIX  43
H27   2    0.801015    0.700078    1.144509    11.00000   -1.20000
AFIX   0
C28   1    0.936844    0.640210    1.132097    11.00000    0.03191    0.02761 =
         0.02132   -0.00238    0.00323    0.00367
C29   1    1.014688    0.607125    1.202732    11.00000    0.02538    0.03810 =
         0.02557   -0.00269    0.00453    0.00275
AFIX  43
H29   2    1.070043    0.581650    1.169395    11.00000   -1.20000
AFIX   0
C30   1    1.011902    0.611103    1.320022    11.00000    0.02676    0.02936 =
         0.02564   -0.00100   -0.00460    0.00676
AFIX  43
H30   2    1.068718    0.588775    1.366102    11.00000   -1.20000
AFIX   0
C31   1    0.776180    0.141768    0.424315    11.00000    0.02642    0.02562 =
         0.01132    0.00089   -0.00031    0.00085
C32   1    0.657028    0.105458    0.427826    11.00000    0.02605    0.02748 =
         0.02716   -0.00126    0.00381   -0.00176
AFIX  13
H32   2    0.654025    0.092158    0.509141    11.00000   -1.20000
AFIX   0
C33   1    0.670435    0.056214    0.351165    11.00000    0.03388    0.03323 =
         0.05937   -0.01586    0.00464   -0.00529
AFIX  23
H33A  2    0.664493    0.068023    0.269378    11.00000   -1.20000
H33B  2    0.758296    0.040928    0.367020    11.00000   -1.20000
AFIX   0
C34   1    0.572526    0.012525    0.365219    11.00000    0.05630    0.03613 =
         0.06992   -0.00927    0.00714   -0.00504
AFIX  23
H34A  2    0.484025    0.028106    0.361566    11.00000   -1.20000
H34B  2    0.588099   -0.004561    0.441946    11.00000   -1.20000
AFIX   0
C35   1    0.581792   -0.030264    0.269236    11.00000    0.07383    0.04842 =
         0.12089   -0.03838    0.00066   -0.01026
AFIX  23
H35A  2    0.506503   -0.054806    0.271884    11.00000   -1.20000
H35B  2    0.576549   -0.012221    0.192931    11.00000   -1.20000
AFIX   0
C36   1    0.701545   -0.061737    0.280072    11.00000    0.07826    0.06008 =
         0.10042   -0.02112   -0.01634    0.00628
AFIX  23
H36A  2    0.694541   -0.088644    0.342298    11.00000   -1.20000
H36B  2    0.775424   -0.037767    0.302061    11.00000   -1.20000
AFIX   0
C37   1    0.726179    0.726273    0.588392    11.00000    0.01772    0.02273 =
         0.01196    0.00069    0.00113   -0.00035
C38   1    0.850007    0.758057    0.624896    11.00000    0.02434    0.02095 =
         0.02645   -0.00093    0.00277    0.00070
AFIX  13
H38   2    0.862151    0.754247    0.710828    11.00000   -1.20000
AFIX   0
C39   1    0.839394    0.817916    0.600758    11.00000    0.03353    0.02454 =
         0.05438    0.00165    0.01221    0.00255
AFIX  23
H39A  2    0.838739    0.823888    0.516165    11.00000   -1.20000
H39B  2    0.755862    0.831229    0.627921    11.00000   -1.20000
AFIX   0
C40   1    0.949343    0.849747    0.658986    11.00000    0.03979    0.03133 =
         0.07373   -0.01844    0.01682   -0.00923
AFIX  23
H40A  2    1.032921    0.833230    0.640106    11.00000   -1.20000
H40B  2    0.942826    0.847537    0.743870    11.00000   -1.20000
AFIX   0
C41   1    0.950273    0.909141    0.623183    11.00000    0.08381    0.03277 =
         0.07191   -0.00545    0.03159   -0.01583
AFIX  23
H41A  2    1.027404    0.926454    0.662000    11.00000   -1.20000
H41B  2    0.960578    0.911044    0.538749    11.00000   -1.20000
AFIX   0
C42   1    0.835548    0.939985    0.649590    11.00000    0.07813    0.04523 =
         0.06006    0.00749    0.01119    0.00015
AFIX  23
H42A  2    0.758623    0.922954    0.609798    11.00000   -1.20000
H42B  2    0.843948    0.976365    0.616630    11.00000   -1.20000
AFIX   0
O1W   4    1.053383    0.754231    1.080442    10.60000    0.09867    0.09123 =
         0.09663   -0.01813    0.04641   -0.01357
AFIX   3
H1A   2    0.986935    0.757738    1.020063    10.60000   -1.50000
H1B   2    1.038591    0.780269    1.131699    10.60000   -1.50000
AFIX   0
SAME N12 > O10
N11   3    0.941870    0.987534    0.028109    11.00000    0.10964    0.05464 =
         0.06355    0.00488   -0.02601    0.00783
O5    4    0.821074    0.992252    0.015326    11.00000    0.12009    0.08911 =
         0.07236   -0.00541   -0.01013    0.02482
O6    4    0.993499    0.985044    0.126747    11.00000    0.18418    0.09077 =
         0.07932   -0.00052   -0.06568    0.02083
O7    4    1.005762    0.988685   -0.059101    11.00000    0.08239    0.08759 =
         0.09575    0.02295   -0.00882   -0.00741
SAME N11 > O7
N12   3    0.921461    0.817771    0.305440    11.00000    0.04177    0.05015 =
         0.04854    0.00440   -0.00586   -0.01557
O8    4    0.953470    0.864656    0.281586    11.00000    0.05504    0.05616 =
         0.10027    0.03072   -0.02665   -0.01732
O9    4    0.802484    0.805799    0.293915    11.00000    0.03764    0.06255 =
         0.14163    0.01342   -0.01358   -0.01283
O10   4    1.002472    0.784279    0.341220    11.00000    0.03511    0.05192 =
         0.05814    0.01586   -0.00699   -0.00290
SAME N11 > O7
N13   3    0.596542    0.044419    0.704361    11.00000    0.03549    0.04305 =
         0.04290    0.00568   -0.00735   -0.00785
O11   4    0.566827   -0.003690    0.724515    11.00000    0.04933    0.04108 =
         0.07964    0.01152   -0.01114   -0.01146
O12   4    0.711267    0.058242    0.711981    11.00000    0.03456    0.04833 =
         0.08106    0.00685   -0.00786   -0.01001
O13   4    0.510167    0.077040    0.674958    11.00000    0.04174    0.05162 =
         0.06999    0.01245   -0.01290    0.00069
SAME N11 > O7
N14   3    0.808241    0.828068    0.932268    11.00000    0.08289    0.05889 =
         0.11304   -0.01043   -0.00220   -0.01261
O14   4    0.716849    0.845827    0.861350    11.00000    0.09625    0.09731 =
         0.11086    0.02246    0.00297   -0.02540
O15   4    0.828695    0.780358    0.941134    11.00000    0.10436    0.06185 =
         0.24039    0.01948    0.00908   -0.00500
O16   4    0.881435    0.862238    0.976575    11.00000    0.14664    0.11512 =
         0.14685   -0.03329    0.00157   -0.04502
O17   4    0.485365    0.871737    0.096964    11.00000    0.12367    0.08330 =
         0.13094   -0.00695   -0.05871   -0.01432
N15   3    0.286464    0.867649    0.007216    11.00000    0.08236    0.06214 =
         0.09020   -0.01631   -0.01674    0.01621
C43   1    0.414431    0.869058    0.007765    11.00000    0.08096    0.06242 =
         0.10155   -0.00426   -0.02083    0.01425
AFIX  43
H43   2    0.454058    0.867950   -0.064368    11.00000   -1.20000
AFIX   0
C44   1    0.221725    0.868253    0.114727    11.00000    0.18267    0.11020 =
         0.12039    0.00979    0.06847    0.01124
AFIX 137
H44A  2    0.255853    0.839219    0.164733    11.00000   -1.50000
H44B  2    0.128116    0.863207    0.098774    11.00000   -1.50000
H44C  2    0.237281    0.902745    0.153621    11.00000   -1.50000
AFIX   0
C45   1    0.210221    0.866201   -0.100951    11.00000    0.10703    0.10666 =
         0.09757   -0.00679   -0.04450    0.01609
AFIX 137
H45A  2    0.265100    0.854665   -0.162816    11.00000   -1.50000
H45B  2    0.175583    0.902042   -0.118653    11.00000   -1.50000
H45C  2    0.138123    0.840909   -0.094954    11.00000   -1.50000
AFIX   0
PART   1
O18   4    0.430107    0.093149    0.180163    21.00000    0.15915    0.14113 =
         0.08547   -0.07234   -0.08038    0.07757
N16   3    0.416004    0.051540    0.008710    21.00000    0.10778    0.05452 =
         0.05735    0.00113    0.01491   -0.00021
C46   1    0.375710    0.061346    0.112310    21.00000    0.09796    0.07385 =
         0.12376    0.02343    0.03616    0.03042
AFIX  43
H46   2    0.300905    0.042970    0.135940    21.00000   -1.20000
AFIX   0
C47   1    0.530075    0.078944   -0.028067    21.00000    0.11247    0.09436 =
         0.09134   -0.02529    0.02712   -0.05072
AFIX 137
H47A  2    0.564856    0.102246    0.034419    21.00000   -1.50000
H47B  2    0.506728    0.100657   -0.096674    21.00000   -1.50000
H47C  2    0.596047    0.052524   -0.046904    21.00000   -1.50000
AFIX   0
C48   1    0.340205    0.017689   -0.073280    21.00000    0.15710    0.09920 =
         0.10724   -0.04415    0.04454   -0.07900
AFIX 137
H48A  2    0.250399    0.015377   -0.049948    21.00000   -1.50000
H48B  2    0.378352   -0.018295   -0.073886    21.00000   -1.50000
H48C  2    0.341093    0.033312   -0.150923    21.00000   -1.50000
AFIX   0
PART   2
O18'  4    0.483570    0.104653    0.134471   -21.00000    0.08196    0.05842 =
         0.13739    0.01953   -0.06694   -0.03308
N16'  3    0.367245    0.047198    0.022055   -21.00000    0.06076    0.08230 =
         0.01870   -0.01915    0.00847   -0.01012
C46'  1    0.456295    0.084242    0.039487   -21.00000    0.05336    0.04885 =
         0.08959   -0.00390    0.01594   -0.00127
AFIX  43
H46'  2    0.502316    0.095979   -0.024741   -21.00000   -1.20000
AFIX   0
C47'  1    0.301855    0.024402    0.118773   -21.00000    0.10594    0.12341 =
         0.06452    0.03445    0.01925    0.06969
AFIX 137
H47D  2    0.327769    0.044025    0.189706   -21.00000   -1.50000
H47E  2    0.326179   -0.013404    0.127986   -21.00000   -1.50000
H47F  2    0.207550    0.027222    0.103811   -21.00000   -1.50000
AFIX   0
C48'  1    0.331403    0.027364   -0.094137   -21.00000    0.06808    0.16939 =
         0.09430   -0.09025    0.01053    0.00725
AFIX 137
H48D  2    0.364031    0.052070   -0.151622   -21.00000   -1.50000
H48E  2    0.236545    0.024917   -0.104536   -21.00000   -1.50000
H48F  2    0.369589   -0.008202   -0.104196   -21.00000   -1.50000
HKLF 4
REM  HU05L in P2(1)
REM R1 =  0.0414 for  10039 Fo > 4sig(Fo)  and  0.0464 for all  11087 data
REM    820 parameters refined using     63 restraints
END
;
