# Supplementary material for: Poly[[tris­(μ-4,4′-bipyridine-κ2 N:N′)bis­(μ-l-lysinato-κ3 N 1,O 1:O 1′)dizinc(II)] tetra­nitrate 0.6-hydrate dimethyl­formamide disolvate]
Source: Acta Crystallogr Sect E Struct Rep Online. 2012 Apr 21;68(Pt 5):m633–4. doi: 10.1107/S1600536812016121 (PMC3344362; doi:10.1107/S1600536812016121)
Supplement: Supplementary file 2 [file e-68-0m633-Isup2.hkl]

# 
# h,k,l, Fc-squared, Fo-squared, sigma(Fo-squared) and status flag 
# 
data_I
_shelx_title ' HU05L in P2(1)' 
_shelx_refln_list_code          4 
_shelx_F_calc_maximum      298.84 
_exptl_crystal_F_000      1352.00 
_reflns_d_resolution_high  0.8094 
 
loop_ 
 _symmetry_equiv_pos_as_xyz 
 'x, y, z' 
 '-x, y+1/2, -z' 
 
_cell_length_a    10.3039 
_cell_length_b    24.9425 
_cell_length_c    11.5740 
_cell_angle_alpha  90.000 
_cell_angle_beta   93.197 
_cell_angle_gamma  90.000 
 
_shelx_F_squared_multiplier     1.000 
 
loop_ 
 _refln_index_h 
 _refln_index_k 
 _refln_index_l 
 _refln_F_squared_calc 
 _refln_F_squared_meas 
 _refln_F_squared_sigma 
 _refln_observed_status 
   5 -27   0        0.23       -5.01     21.60 o 
   6 -27   0      187.66      163.75     40.05 o 
   4 -26   0       28.55      -12.66     18.36 o 
   5 -26   0       13.62       31.51     23.17 o 
   6 -26   0      646.60      692.80     66.56 o 
   4 -25   0     1836.37     1771.11    101.02 o 
   5 -25   0      201.01      258.39     42.51 o 
   6 -25   0      293.62      266.34     46.24 o 
   7 -25   0      202.56      255.44     47.32 o 
   4 -24   0       61.21       67.35     26.31 o 
   5 -24   0       99.22       95.82     30.53 o 
   7 -24   0      416.95      549.96     59.69 o 
   3 -23   0     3457.21     3487.35    147.16 o 
   4 -23   0     2230.41     2173.62    109.17 o 
   5 -23   0      943.29     1059.27     75.20 o 
   6 -23   0      319.43      450.61     53.41 o 
   7 -23   0       89.99       82.17     32.59 o 
   8 -23   0       10.65       19.05     23.76 o 
   3 -22   0      298.97      302.66     39.27 o 
   4 -22   0      320.28      286.37     40.05 o 
   5 -22   0      383.80      449.92     49.67 o 
   6 -22   0     1462.58     1527.35     94.05 o 
   7 -22   0     1455.73     1453.63     95.82 o 
   8 -22   0      589.13      545.93     64.20 o 
   3 -21   0     2394.08     2476.49     81.20 o 
   4 -21   0     1191.12     1246.39     77.75 o 
   5 -21   0     3026.06     2779.83    130.37 o 
   6 -21   0       26.02       -4.32     20.71 o 
   7 -21   0       55.32      122.71     35.24 o 
   8 -21   0        4.52       46.53     27.39 o 
   9 -21   0      550.36      619.17     66.85 o 
   2 -20   0      612.65      524.02     34.38 o 
   3 -20   0      834.96      782.56     76.92 o 
   4 -20   0       26.32       39.03     15.63 o 
   5 -20   0      192.76      152.17     33.57 o 
   6 -20   0       26.48       26.80     23.86 o 
   7 -20   0     3619.70     3675.15    165.71 o 
   8 -20   0       27.79       25.03     22.97 o 
   9 -20   0      569.72      559.97     61.75 o 
   2 -19   0       78.74      113.75     19.00 o 
   3 -19   0     8724.72     9000.69    216.83 o 
   4 -19   0      153.76      136.40     21.00 o 
   5 -19   0     2664.28     2586.43    122.13 o 
   6 -19   0      260.14      210.09     37.70 o 
   7 -19   0      367.59      348.31     48.50 o 
   8 -19   0       21.80        8.84     23.27 o 
   9 -19   0      964.64      843.10     76.87 o 
  10 -19   0      114.60       98.66     33.87 o 
   1 -18   0     3268.35     3453.09    147.94 o 
   2 -18   0      310.35      320.86     26.46 o 
   3 -18   0       55.49       60.02     16.55 o 
   4 -18   0      246.81      256.60     24.85 o 
   5 -18   0     1450.63     1469.83     83.84 o 
   6 -18   0       90.76       80.21     28.57 o 
   7 -18   0     6046.94     6151.73    236.59 o 
   8 -18   0      698.56      769.67     68.23 o 
   9 -18   0      915.86      832.10     71.86 o 
  10 -18   0       66.93       39.76     24.35 o 
   1 -17   0     1619.76     1670.68     88.94 o 
   2 -17   0     2630.42     2451.75     75.69 o 
   3 -17   0     7482.36     7613.50    207.49 o 
   4 -17   0     1285.22     1412.38     54.17 o 
   5 -17   0      529.40      542.50     49.09 o 
   6 -17   0      510.67      516.48     52.03 o 
   7 -17   0       59.53       37.11     24.64 o 
   8 -17   0      165.63      171.11     38.78 o 
   9 -17   0     1315.36     1407.58     95.52 o 
  10 -17   0      305.75      426.75     57.82 o 
   1 -16   0      864.98      893.95     58.80 o 
   2 -16   0     1722.73     1849.89     62.22 o 
   3 -16   0      523.18      472.27     31.46 o 
   4 -16   0      257.88      270.81     35.49 o 
   5 -16   0     1168.31     1165.98     72.45 o 
   6 -16   0     1889.96     1774.06     96.99 o 
   7 -16   0     2772.79     2971.95    135.87 o 
   8 -16   0     2496.58     2560.91    128.21 o 
   9 -16   0      546.98      610.33     63.12 o 
  10 -16   0       30.58       27.39     27.78 o 
   1 -15   0       77.99       53.60     13.16 o 
   2 -15   0     5763.55     5985.27    149.28 o 
   3 -15   0      770.56      760.66     35.82 o 
   4 -15   0    12512.40    13192.46    293.48 o 
   5 -15   0      145.08      154.03     28.96 o 
   6 -15   0     2064.14     1952.44     98.47 o 
   7 -15   0      110.55      124.58     33.77 o 
   8 -15   0       41.74       18.85     24.44 o 
   9 -15   0      374.87      358.92     49.87 o 
  10 -15   0      746.02      885.21     76.28 o 
  11 -15   0      235.43      289.80     52.13 o 
   0 -14   0    10127.88    10382.83    346.94 o 
   1 -14   0     2277.02     2520.79     72.13 o 
   2 -14   0     3651.54     3977.31    102.61 o 
   3 -14   0     1212.87     1192.44     45.91 o 
   4 -14   0      118.92      120.11     21.06 o 
   5 -14   0       20.22       37.68     12.71 o 
   6 -14   0     2630.38     2561.79    117.41 o 
   7 -14   0       43.11       25.23     22.09 o 
   8 -14   0     6608.89     6976.57    255.25 o 
   9 -14   0        0.45       23.46     23.17 o 
  10 -14   0      139.56       87.08     31.32 o 
  11 -14   0       94.33       93.85     36.13 o 
   1 -13   0     2438.10     2429.92     69.11 o 
   2 -13   0    12229.87    13673.92    296.95 o 
   3 -13   0      146.66      134.80     16.12 o 
   4 -13   0     9096.84     9237.56    211.15 o 
   5 -13   0      276.94      285.98     23.25 o 
   6 -13   0     3545.17     3670.74    144.70 o 
   7 -13   0      217.52      244.55     37.50 o 
   8 -13   0       89.94      159.43     36.62 o 
   9 -13   0       24.74       40.25     23.76 o 
  10 -13   0     1438.59     1511.65     99.55 o 
  11 -13   0       59.01       58.61     34.36 o 
   0 -12   0    18877.54    21080.98    669.53 o 
   1 -12   0       33.20       41.31     10.64 o 
   2 -12   0     4650.99     4490.48    114.38 o 
   3 -12   0      328.81      366.15     23.17 o 
   4 -12   0      219.64      205.32     18.91 o 
   5 -12   0      577.89      564.46     29.66 o 
   6 -12   0     4664.30     4837.21    176.61 o 
   7 -12   0       67.91       73.63     28.08 o 
   8 -12   0     4707.89     4579.51    187.61 o 
   9 -12   0     1532.56     1495.74     93.85 o 
  10 -12   0      265.65      300.99     50.95 o 
  11 -12   0       65.20       69.70     36.52 o 
   1 -11   0    10378.41    10480.56    232.01 o 
   2 -11   0     9141.39    10364.34    229.80 o 
   3 -11   0     4173.35     4342.95    109.35 o 
   4 -11   0     4846.66     4757.53    116.65 o 
   5 -11   0      954.51      958.98     37.50 o 
   6 -11   0     3644.96     3828.30    151.97 o 
   7 -11   0       83.05       73.73     28.08 o 
   8 -11   0     1390.49     1378.92     86.59 o 
   9 -11   0      191.70      153.93     39.46 o 
  10 -11   0     1373.53     1296.85     93.85 o 
  11 -11   0      514.52      494.00     62.93 o 
   0 -10   0    11433.54    11231.42    376.39 o 
   1 -10   0     3440.13     3623.03     90.26 o 
   2 -10   0     4760.31     5491.99    128.77 o 
   3 -10   0     1412.30     1279.68     42.22 o 
   4 -10   0      266.76      271.82     19.29 o 
   5 -10   0     1404.00     1278.17     43.53 o 
   6 -10   0     4690.01     4858.22    176.12 o 
   7 -10   0     3156.25     3275.20    137.24 o 
   8 -10   0     4484.24     4316.90    176.12 o 
   9 -10   0     1995.56     2002.31    109.17 o 
  10 -10   0      138.74      136.65     37.99 o 
  11 -10   0       90.29       95.91     36.52 o 
  12 -10   0        5.58       10.90     28.86 o 
   1  -9   0     4023.74     4141.44    113.09 o 
   2  -9   0       11.24        1.33      6.79 o 
   3  -9   0    22822.53    24444.51    510.09 o 
   4  -9   0    11018.70    12541.76    272.81 o 
   5  -9   0     2597.88     2586.86     97.88 o 
   6  -9   0      699.57      696.23     52.52 o 
   7  -9   0      208.43      194.77     32.20 o 
   8  -9   0      467.11      526.40     50.56 o 
   9  -9   0      343.80      316.41     46.14 o 
  10  -9   0     2305.53     2187.26    120.95 o 
  11  -9   0     1982.21     1968.83    116.73 o 
  12  -9   0      295.55      363.53     58.51 o 
   0  -8   0    23753.60    25011.78    768.00 o 
   1  -8   0    17938.25    20034.46    424.01 o 
   2  -8   0    35116.41    37379.59    764.24 o 
   3  -8   0     1061.94     1234.37     38.18 o 
   4  -8   0      779.90      782.60     30.53 o 
   5  -8   0     1923.11     2105.81     67.59 o 
   6  -8   0      604.72      633.80     50.07 o 
   7  -8   0     5282.79     5722.33    205.96 o 
   8  -8   0      970.14      911.27     39.25 o 
   9  -8   0     2654.02     2686.47    132.34 o 
  10  -8   0       27.99       38.48     28.08 o 
  11  -8   0      188.19      173.08     42.80 o 
  12  -8   0      150.05      149.71     43.49 o 
   1  -7   0    23886.28    26114.48    549.29 o 
   2  -7   0     4498.55     4327.31    144.80 o 
   3  -7   0     4810.84     5663.96    191.29 o 
   4  -7   0       35.17       21.23      8.49 o 
   5  -7   0     2727.03     2706.86    108.68 o 
   6  -7   0       59.92       52.63      9.97 o 
   7  -7   0      445.68      482.86     27.93 o 
   8  -7   0      212.82      190.41     20.08 o 
   9  -7   0     4771.20     5166.38    201.94 o 
  10  -7   0      191.71      172.98     39.66 o 
  11  -7   0     2218.34     2120.61    120.75 o 
  12  -7   0      166.70      138.32     43.10 o 
   0  -6   0     4067.51     3647.95     85.23 o 
   1  -6   0    89229.24    97601.73   2009.13 o 
   2  -6   0     6628.73     8403.60    180.87 o 
   3  -6   0      228.27      190.28     15.41 o 
   4  -6   0       96.19       90.66      8.27 o 
   5  -6   0       99.03      120.19     13.06 o 
   6  -6   0     2778.32     3049.85     63.80 o 
   7  -6   0     7156.49     7373.81    163.71 o 
   8  -6   0      607.24      575.50     47.07 o 
   9  -6   0     1522.55     1487.01     90.02 o 
  10  -6   0      197.71      131.35     36.72 o 
  11  -6   0      273.77      329.56     50.95 o 
  12  -6   0       75.31      106.71     37.89 o 
   1  -5   0     3622.48     3794.70     82.46 o 
   2  -5   0     8584.67     9357.62    285.19 o 
   3  -5   0    13779.50    13198.83    308.95 o 
   4  -5   0    20202.18    22316.53    365.03 o 
   5  -5   0     5051.57     5588.08    122.93 o 
   6  -5   0      105.88       71.15     11.99 o 
   7  -5   0      187.92      176.58     17.27 o 
   8  -5   0      125.38      132.47     17.27 o 
   9  -5   0     5963.24     6007.51    224.22 o 
  10  -5   0      462.31      419.29     51.64 o 
  11  -5   0     3436.36     3494.12    163.85 o 
  12  -5   0       68.67       45.65     30.04 o 
   0  -4   0     3494.53     3656.71     82.07 o 
   1  -4   0    37830.40    38790.13    813.15 o 
   3  -4   0       12.68       11.18      4.35 o 
   4  -4   0      642.02      621.35     23.35 o 
   5  -4   0     5730.06     5798.91    128.23 o 
   6  -4   0     3876.69     3941.19     93.87 o 
   7  -4   0     8087.10     8358.87    180.89 o 
   8  -4   0     1996.28     1921.67     59.88 o 
   9  -4   0     1492.37     1564.76     88.26 o 
  10  -4   0      534.91      542.99     55.27 o 
  11  -4   0       44.81       70.68     32.79 o 
  12  -4   0       95.45       38.78     31.12 o 
   1  -3   0     1015.39      922.09     24.30 o 
   2  -3   0     2837.37     3591.91     63.25 o 
   3  -3   0     5336.99     6104.44    127.17 o 
   4  -3   0      783.87      996.78     39.12 o 
   5  -3   0     3163.95     3171.17     77.68 o 
   6  -3   0      672.33      669.12     27.50 o 
   7  -3   0       76.88       75.75     13.51 o 
   8  -3   0       51.86       28.57     17.23 o 
   9  -3   0     2460.36     2400.69    118.00 o 
  10  -3   0     2720.08     2583.88    126.35 o 
  11  -3   0     2637.96     2617.94    135.08 o 
  12  -3   0      408.17      379.92     56.84 o 
   0  -2   0    31127.51    32064.23   1005.38 o 
   1  -2   0     3063.50     3503.80     75.75 o 
   2  -2   0    20983.88    23823.70    614.85 o 
   3  -2   0     2116.52     2201.50    102.54 o 
   4  -2   0      608.97      549.83     21.10 o 
   5  -2   0     2699.63     3189.08     75.82 o 
   6  -2   0     2567.42     2490.50    139.26 o 
   7  -2   0      692.48      572.46     28.03 o 
   8  -2   0     2347.24     2469.61     69.65 o 
   9  -2   0      108.21       44.08     26.51 o 
  10  -2   0     1064.86     1052.01     77.75 o 
  11  -2   0       26.60       -7.26     23.07 o 
  12  -2   0      338.50      333.29     53.01 o 
   1  -1   0      560.07      475.92     18.26 o 
   2  -1   0    63859.36    66803.49   1309.01 o 
   3  -1   0      485.27      413.99     16.39 o 
   4  -1   0     7017.37     7874.77    159.55 o 
   5  -1   0      400.35      365.02     18.48 o 
   6  -1   0     1870.69     1999.59     55.35 o 
   7  -1   0     1063.38     1102.12     39.08 o 
   8  -1   0       46.13       35.04     13.12 o 
   9  -1   0      204.27      215.34     25.52 o 
  10  -1   0     7138.66     7496.29    271.74 o 
  11  -1   0      220.89      272.03     45.75 o 
  12  -1   0     1451.60     1479.64     98.86 o 
   1   0   0      210.62      249.14      7.85 o 
   2   0   0    10180.47    11890.07    228.96 o 
   3   0   0       35.18        8.26      5.64 o 
   4   0   0     2396.73     2379.68     56.66 o 
   5   0   0      359.09      279.89     28.76 o 
   6   0   0     4881.54     5462.13    120.93 o 
   7   0   0      712.97      620.21     28.12 o 
   8   0   0     4647.07     4659.37    111.95 o 
   9   0   0      329.76      337.54     50.71 o 
  10   0   0     1016.11     1017.84     76.08 o 
  11   0   0       33.27       43.98     28.67 o 
  12   0   0      359.92      375.80     53.99 o 
   1   1   0      599.13      513.49     13.35 o 
   2   1   0    65071.43    68974.74   1300.73 o 
   3   1   0      524.97      433.74     16.58 o 
   4   1   0     7019.47     7821.97    159.33 o 
   5   1   0      332.62      304.64     17.56 o 
   6   1   0     1957.67     2070.83     55.63 o 
   7   1   0     1043.91     1054.18     38.40 o 
   8   1   0       20.69       13.10     11.24 o 
   9   1   0      169.54      180.12     20.32 o 
  10   1   0     7188.81     7754.67    270.86 o 
  11   1   0      233.42      266.34     44.96 o 
  12   1   0     1425.06     1455.89     98.37 o 
   1   2   0     2871.13     3448.17     69.70 o 
   2   2   0    20374.00    23831.84    453.22 o 
   3   2   0     2114.62     2238.95     51.26 o 
   4   2   0      560.77      498.53     20.24 o 
   5   2   0     2787.58     3275.09     75.87 o 
   6   2   0     2635.49     2637.84     66.12 o 
   7   2   0      803.22      711.17     30.57 o 
   8   2   0     2425.13     2447.91     69.08 o 
   9   2   0       84.77       67.89     27.00 o 
  10   2   0     1044.28     1158.33     75.98 o 
  11   2   0       29.59       42.41     28.37 o 
  12   2   0      314.95      332.61     51.54 o 
   1   3   0      990.45      901.57     16.57 o 
   2   3   0     2915.78     3662.46     75.34 o 
   3   3   0     5556.42     6375.33    127.15 o 
   4   3   0      631.19      939.73     29.86 o 
   5   3   0     3370.72     3494.53     78.80 o 
   6   3   0      598.96      581.44     26.25 o 
   7   3   0       65.23       69.51     13.29 o 
   8   3   0       86.77      100.74     15.72 o 
   9   3   0     2453.25     2513.89     73.14 o 
  10   3   0     2764.71     2689.12    125.17 o 
  11   3   0     2632.23     2855.71    134.50 o 
  12   3   0      423.90      602.97     62.93 o 
   0   4   0     3334.80     3764.88    104.55 o 
   1   4   0    38395.38    39101.34    714.53 o 
   2   4   0      256.89      255.67      8.07 o 
   3   4   0       12.86       37.15      9.18 o 
   4   4   0      690.07      618.70     23.23 o 
   5   4   0     5789.33     6135.33    128.53 o 
   6   4   0     3789.83     4011.49     93.67 o 
   7   4   0     7999.03     8459.22    180.02 o 
   8   4   0     1960.97     2012.86     60.91 o 
   9   4   0     1506.16     1485.52     61.50 o 
  10   4   0      508.68      545.64     53.50 o 
  11   4   0       41.23       54.98     30.34 o 
  12   4   0      116.67      118.98     37.11 o 
   1   5   0     3184.50     3412.96     73.15 o 
   2   5   0     8473.08     9116.28    119.23 o 
   3   5   0    13554.04    13083.43    257.56 o 
   4   5   0    20113.78    22335.45    431.93 o 
   5   5   0     5010.52     5691.81    122.54 o 
   6   5   0       84.09       69.24     12.20 o 
   7   5   0      188.11      186.79     18.01 o 
   8   5   0      146.24      167.59     18.91 o 
   9   5   0     5777.98     6107.60    142.82 o 
  10   5   0      479.62      513.93     51.54 o 
  11   5   0     3410.92     3576.10    157.17 o 
  12   5   0       35.67       30.92     26.70 o 
   0   6   0     4162.13     3854.02    109.85 o 
   1   6   0    89306.88    95206.38   1767.76 o 
   2   6   0     6598.16     8293.41    134.04 o 
   3   6   0      291.91      246.88      9.16 o 
   4   6   0       98.43       80.59     15.46 o 
   5   6   0      132.24      173.47     14.70 o 
   6   6   0     2823.16     3270.68     78.95 o 
   7   6   0     7047.69     7541.35    163.36 o 
   8   6   0      587.09      543.37     30.09 o 
   9   6   0     1467.08     1500.57     75.00 o 
  10   6   0      179.53      149.22     33.87 o 
  11   6   0      266.51      378.16     49.48 o 
   1   7   0    24333.14    26915.83    488.32 o 
   2   7   0     4508.99     4337.55     74.63 o 
   3   7   0     5209.32     5955.57     80.96 o 
   4   7   0       32.55       24.70      5.56 o 
   5   7   0     2661.11     2708.01     68.21 o 
   6   7   0       55.99       55.97     12.02 o 
   7   7   0      447.91      510.03     28.61 o 
   8   7   0      203.28      159.44     18.89 o 
   9   7   0     4897.67     5218.87    127.61 o 
  10   7   0      188.10      159.61     21.13 o 
  11   7   0     2153.19     2162.23    113.00 o 
   0   8   0    23471.12    25050.55    654.51 o 
   1   8   0    17675.86    20490.19    377.60 o 
   2   8   0    35110.48    36597.24    677.62 o 
   3   8   0     1008.75     1115.78     30.93 o 
   4   8   0      807.68      789.88     18.69 o 
   5   8   0     1979.12     2053.57     36.31 o 
   6   8   0      608.16      631.51     18.14 o 
   7   8   0     5337.45     5718.16    131.45 o 
   8   8   0      962.46      962.17     40.00 o 
   9   8   0     2686.39     2980.29     83.44 o 
  10   8   0       20.72       26.60     14.58 o 
   1   9   0     4058.66     4328.05     91.07 o 
   2   9   0       11.67        3.04      7.27 o 
   3   9   0    22731.18    24225.21    378.35 o 
   4   9   0    11120.74    12487.27    202.08 o 
   5   9   0     2610.78     2633.04     43.80 o 
   6   9   0      708.25      713.49     19.73 o 
   7   9   0      190.73      190.00     11.94 o 
   8   9   0      455.81      491.36     30.10 o 
   9   9   0      386.66      422.40     54.73 o 
  10   9   0     2255.24     2363.48     87.86 o 
   0  10   0    11940.11    12281.76    323.77 o 
   1  10   0     3530.80     3713.34     82.35 o 
   2  10   0     4697.95     5503.50    164.93 o 
   3  10   0     1402.10     1261.38     31.00 o 
   4  10   0      266.36      230.54     13.57 o 
   5  10   0     1269.82     1167.10     25.84 o 
   6  10   0     4687.74     4689.90     72.26 o 
   7  10   0     3046.85     3235.68     55.11 o 
   8  10   0     4449.57     4499.24    150.74 o 
   9  10   0     1927.02     2046.69     69.90 o 
  10  10   0      176.49      214.70     32.10 o 
   1  11   0    10307.55    10670.89    208.56 o 
   2  11   0     9152.87    10420.79    205.43 o 
   3  11   0     4188.94     4513.98     81.41 o 
   4  11   0     4788.07     4659.53     85.94 o 
   5  11   0      782.56      809.52     26.69 o 
   6  11   0     3690.86     3953.62     63.11 o 
   7  11   0       74.61       63.69      9.27 o 
   8  11   0     1333.04     1358.03     50.70 o 
   9  11   0      241.73      245.43     32.49 o 
  10  11   0     1413.19     1506.15     77.75 o 
   0  12   0    19112.81    21700.54    571.95 o 
   1  12   0       84.75       90.89     13.05 o 
   2  12   0     4923.17     4880.23    104.74 o 
   3  12   0      317.48      365.59     21.52 o 
   4  12   0      201.81      213.79     21.03 o 
   5  12   0      627.78      613.93     22.97 o 
   6  12   0     4613.17     4562.42     88.43 o 
   7  12   0       47.45       30.85     10.14 o 
   8  12   0     4777.89     4805.70    162.77 o 
   9  12   0     1450.51     1402.58     75.00 o 
  10  12   0      277.70      274.59     36.72 o 
   1  13   0     2479.43     2442.40     64.26 o 
   2  13   0    12187.64    13392.20    265.03 o 
   3  13   0      135.78      134.07     11.70 o 
   4  13   0     9066.35     9153.07    191.78 o 
   5  13   0      303.85      281.36     16.98 o 
   6  13   0     3510.77     3382.70     71.09 o 
   7  13   0      208.89      229.39     17.00 o 
   8  13   0      126.32      183.58     31.02 o 
   9  13   0       19.41       35.64     21.50 o 
  10  13   0     1428.52     1476.21     80.50 o 
   0  14   0     9732.63    10343.36    296.97 o 
   1  14   0     2272.75     2489.24     66.72 o 
   2  14   0     3573.53     3894.59     93.55 o 
   3  14   0     1219.90     1261.42     34.16 o 
   4  14   0      150.48      163.69     13.72 o 
   5  14   0       17.27       23.45      9.43 o 
   6  14   0     2563.07     2515.33     57.84 o 
   7  14   0       45.84       27.05     13.15 o 
   8  14   0     6498.40     6818.71    222.75 o 
   9  14   0        1.46        5.30     18.75 o 
  10  14   0      110.42       90.22     27.10 o 
   1  15   0       98.74       85.47     14.85 o 
   2  15   0     5881.93     6326.52    136.45 o 
   3  15   0      785.69      789.18     27.09 o 
   4  15   0    12467.54    12904.25    266.23 o 
   5  15   0      197.58      183.71     15.29 o 
   6  15   0     1972.85     1900.37     94.98 o 
   7  15   0      102.77      112.48     17.65 o 
   8  15   0       68.92       49.18     24.15 o 
   9  15   0      371.36      323.67     39.27 o 
  10  15   0      741.70      879.03     62.73 o 
   0  16   0      563.51      484.97     39.27 o 
   1  16   0      883.89      955.83     39.34 o 
   2  16   0     1831.43     1962.79     73.73 o 
   3  16   0      523.46      520.35     29.57 o 
   4  16   0      237.31      235.80     16.65 o 
   5  16   0     1151.05     1294.55     47.07 o 
   6  16   0     1931.07     1953.55     60.86 o 
   7  16   0     2733.19     2947.69     81.96 o 
   8  16   0     2428.38     2329.81    106.12 o 
   9  16   0      546.64      599.34     52.62 o 
  10  16   0       12.00       23.66     22.78 o 
   1  17   0     1682.07     1777.44     57.12 o 
   2  17   0     2553.18     2385.11     69.48 o 
   3  17   0     7376.46     7384.07    163.67 o 
   4  17   0     1288.66     1391.19     49.70 o 
   5  17   0      452.65      450.88     29.86 o 
   6  17   0      508.96      547.83     32.26 o 
   7  17   0       66.19       83.35     27.10 o 
   8  17   0      192.98      212.15     35.93 o 
   9  17   0     1332.26     1386.28     80.30 o 
  10  17   0      328.64      375.70     45.45 o 
   0  18   0      108.84       57.04     22.78 o 
   1  18   0     3394.04     3515.27     92.13 o 
   2  18   0      255.77      296.51     24.91 o 
   3  18   0       31.47       49.71     15.92 o 
   4  18   0      255.94      240.37     23.21 o 
   5  18   0     1341.41     1338.78     51.25 o 
   6  18   0       55.89       14.82     13.88 o 
   7  18   0     6035.47     6259.33    211.46 o 
   8  18   0      713.95      819.05     61.36 o 
   9  18   0      882.13      809.72     61.95 o 
  10  18   0       51.04       19.63     22.38 o 
   1  19   0      319.53      381.12     28.60 o 
   2  19   0       84.59      105.01     21.06 o 
   3  19   0     8912.79     9087.08    196.22 o 
   4  19   0       95.62       68.90     17.90 o 
   5  19   0     2658.96     2667.08     78.63 o 
   6  19   0      257.72      195.21     23.06 o 
   7  19   0      367.74      363.82     43.10 o 
   8  19   0       25.24       60.28     26.41 o 
   9  19   0      992.17      968.17     68.52 o 
   0  20   0      118.44      169.44     32.69 o 
   1  20   0     1255.41     1404.85     54.65 o 
   2  20   0      606.61      588.87     44.77 o 
   3  20   0      876.40      844.41     41.80 o 
   4  20   0       28.62       25.26     15.96 o 
   5  20   0      212.51      177.66     23.16 o 
   6  20   0       27.55       14.61     15.33 o 
   7  20   0     3587.27     3712.16    149.42 o 
   8  20   0       24.40       27.29     23.17 o 
   9  20   0      592.88      585.40     56.15 o 
   1  21   0      663.70      698.70     40.19 o 
   2  21   0      122.28       91.66     26.90 o 
   3  21   0     2305.05     2228.35     80.70 o 
   4  21   0     1189.35     1283.71     52.62 o 
   5  21   0     2984.26     2874.21     85.40 o 
   6  21   0       28.37       15.56     14.63 o 
   7  21   0       60.78       67.05     26.21 o 
   8  21   0        5.79       -5.30     21.01 o 
   9  21   0      550.39      586.08     56.84 o 
   0  22   0     2257.04     2481.68    111.82 o 
   1  22   0     1242.53     1191.84     51.96 o 
   2  22   0       18.27       16.44     16.31 o 
   3  22   0      268.05      272.46     33.87 o 
   4  22   0      322.25      255.81     27.61 o 
   5  22   0      367.64      363.36     37.40 o 
   6  22   0     1435.98     1409.59     79.72 o 
   7  22   0     1469.17     1414.55     85.31 o 
   8  22   0      578.90      578.13     54.68 o 
   1  23   0      144.65      167.72     25.82 o 
   2  23   0     2641.37     2820.57     86.99 o 
   3  23   0     3406.47     3518.27    138.18 o 
   4  23   0     2149.99     2042.41    112.95 o 
   5  23   0      853.81      890.73     46.30 o 
   6  23   0      327.40      489.88     49.97 o 
   7  23   0       83.55       48.69     24.84 o 
   8  23   0        5.25        5.69     22.19 o 
   0  24   0     3241.50     3309.56    139.89 o 
   1  24   0     2411.50     2645.93     85.17 o 
   2  24   0       81.69       76.40     21.57 o 
   3  24   0      118.90      153.80     25.01 o 
   4  24   0       57.61       55.12     20.26 o 
   5  24   0       99.93       85.16     21.61 o 
   6  24   0     1106.70     1027.37     73.04 o 
   7  24   0      441.46      466.32     53.60 o 
   1  25   0       14.43       16.52     17.67 o 
   2  25   0     2134.51     2069.93     74.90 o 
   3  25   0      280.00      277.94     30.63 o 
   4  25   0     1849.94     1877.45     70.41 o 
   5  25   0      183.94      186.28     27.12 o 
   6  25   0      274.36      275.57     43.20 o 
   7  25   0      201.21      273.31     43.98 o 
   0  26   0     2744.70     2856.30    132.04 o 
   1  26   0       51.12       40.81     21.10 o 
   2  26   0      532.56      650.69     45.99 o 
   3  26   0       30.44       42.62     21.21 o 
   4  26   0       29.96       11.91     18.00 o 
   5  26   0        6.49      -12.08     15.83 o 
   6  26   0      700.77      691.23     61.36 o 
   1  27   0      110.16       78.83     23.57 o 
   2  27   0     1347.33     1339.76     85.80 o 
   3  27   0      304.25      325.32     72.06 o 
   4  27   0     1553.86     1503.83     64.60 o 
   5  27   0        0.11        7.46     16.19 o 
   6  27   0      199.51      226.97     43.39 o 
   0  28   0     2183.36     2302.42    120.06 o 
   1  28   0      176.82      188.74     30.20 o 
   2  28   0      406.06      439.60     39.14 o 
   3  28   0       41.04       34.47     32.45 o 
   4  28   0       72.43       72.07     22.93 o 
   5  28   0       31.81       60.41     21.26 o 
   1  29   0      414.93      456.47     40.82 o 
   2  29   0      232.59      271.09     34.08 o 
   3  29   0      390.63      477.17     41.01 o 
   4  29   0      716.46      792.27     49.50 o 
   0  30   0      613.05      528.85     61.75 o 
   1  30   0      338.45      360.54     37.85 o 
   2  30   0      294.13      406.37     56.89 o 
  -6 -27   1       17.27       63.22     28.18 o 
  -6 -26   1      806.55      830.53     73.24 o 
  -5 -26   1      213.09      314.35     47.61 o 
   5 -26   1        9.78       17.38     22.48 o 
  -7 -25   1       46.98       70.49     30.63 o 
  -6 -25   1       55.65       55.37     28.86 o 
  -5 -25   1       82.51       90.42     32.69 o 
   3 -25   1     1080.99     1114.25     83.64 o 
   4 -25   1      544.95      556.63     54.39 o 
   5 -25   1      574.68      611.41     59.10 o 
   6 -25   1      199.01      199.29     41.53 o 
   7 -25   1      192.87      229.62     44.77 o 
  -7 -24   1     1358.08     1389.91     97.68 o 
  -6 -24   1      567.77      558.79     59.69 o 
  -5 -24   1      371.10      372.07     50.07 o 
  -4 -24   1      269.59      285.09     42.80 o 
   2 -24   1      789.56      746.69     68.52 o 
   3 -24   1      609.83      607.87     40.48 o 
   4 -24   1      669.00      684.26     58.71 o 
   5 -24   1      196.92      198.11     39.46 o 
   6 -24   1      262.47      253.18     44.28 o 
   7 -24   1      135.16      162.28     40.54 o 
  -8 -23   1       84.17       98.56     32.40 o 
  -7 -23   1      127.69      105.44     35.54 o 
  -6 -23   1        0.84       31.41     24.15 o 
  -5 -23   1      334.80      368.14     48.79 o 
  -4 -23   1      939.98      802.26     64.50 o 
   1 -23   1      112.43      115.35     35.05 o 
   2 -23   1      103.89      112.21     34.56 o 
   3 -23   1     4467.80     4492.33    128.80 o 
   4 -23   1      149.07      134.79     31.91 o 
   5 -23   1      855.74      938.82     69.21 o 
   6 -23   1       12.07       11.19     22.09 o 
   7 -23   1       43.68       66.36     30.53 o 
   8 -23   1      109.02      107.79     36.72 o 
  -8 -22   1       47.02       83.15     32.99 o 
  -7 -22   1     1777.42     1901.29    111.82 o 
  -6 -22   1      393.94      430.09     53.21 o 
  -5 -22   1      723.77      650.39     59.39 o 
  -4 -22   1      732.62      698.39     59.79 o 
   1 -22   1     3790.92     4090.62    179.85 o 
   2 -22   1       49.80       40.74     17.43 o 
   3 -22   1     1647.41     1677.86     65.30 o 
   4 -22   1      725.42      769.31     44.40 o 
   5 -22   1      168.91      175.63     36.52 o 
   6 -22   1      138.70      140.58     35.15 o 
   7 -22   1      614.41      689.26     65.68 o 
   8 -22   1      123.01      175.92     40.94 o 
  -9 -21   1      857.36      906.32     80.21 o 
  -8 -21   1        3.70        8.54     24.15 o 
  -7 -21   1      824.15      986.62     77.85 o 
  -6 -21   1       66.71       36.62     25.23 o 
  -5 -21   1      769.25      764.66     62.54 o 
  -4 -21   1     1515.23     1325.42     82.07 o 
  -3 -21   1      622.23      559.09     50.56 o 
   0 -21   1       66.51       30.83     26.41 o 
   1 -21   1       17.75       51.25     27.98 o 
   2 -21   1      171.38      201.37     25.23 o 
   3 -21   1     1370.89     1441.26     59.26 o 
   4 -21   1      108.85       75.99     19.07 o 
   5 -21   1     1412.21     1368.02     82.76 o 
   6 -21   1       37.48       53.70     27.98 o 
   7 -21   1      169.06      178.87     40.05 o 
   8 -21   1      100.73       96.01     34.65 o 
   9 -21   1      150.93      122.91     38.29 o 
  -9 -20   1       26.34       -3.93     24.44 o 
  -8 -20   1      257.53      297.36     48.40 o 
  -7 -20   1     2180.34     2131.01    119.87 o 
  -6 -20   1       72.19       56.84     28.76 o 
  -5 -20   1      712.76      855.86     65.58 o 
  -4 -20   1       51.12       79.22     26.60 o 
  -3 -20   1       32.45       34.65     20.42 o 
   0 -20   1      996.26      984.76     72.06 o 
   1 -20   1     1718.19     1710.64     97.19 o 
   2 -20   1       74.65       56.15     16.97 o 
   3 -20   1     3872.57     4112.87    146.62 o 
   4 -20   1        3.72        1.66     15.17 o 
   5 -20   1        2.80       21.11     20.91 o 
   6 -20   1       68.41       85.02     28.76 o 
   7 -20   1     1176.12     1158.72     82.56 o 
   8 -20   1        7.27       38.29     25.33 o 
   9 -20   1      875.51      892.58     76.38 o 
 -10 -19   1      210.44      277.43     51.64 o 
  -9 -19   1     1110.27     1197.20     90.71 o 
  -8 -19   1       52.67       51.34     28.47 o 
  -7 -19   1       67.65       72.25     29.94 o 
  -6 -19   1      351.00      310.42     44.57 o 
  -5 -19   1      158.94      111.42     30.04 o 
  -4 -19   1       28.24       47.32     22.78 o 
  -3 -19   1     4780.23     5109.93    188.69 o 
   0 -19   1      698.99      706.54     59.30 o 
   1 -19   1     1049.23     1176.59     77.95 o 
   2 -19   1      379.73      358.64     28.21 o 
   3 -19   1     3056.34     3340.85     99.20 o 
   4 -19   1      593.95      640.12     37.87 o 
   5 -19   1      586.75      627.71     56.45 o 
   6 -19   1       75.75       38.48     24.25 o 
   7 -19   1      267.19      325.73     45.65 o 
   8 -19   1      240.17      258.68     45.75 o 
   9 -19   1      182.86      180.64     41.23 o 
 -10 -18   1       67.14       75.40     32.69 o 
  -9 -18   1       54.32       84.53     31.81 o 
  -8 -18   1     1030.31      921.73     74.22 o 
  -7 -18   1     1443.89     1308.92     86.88 o 
  -6 -18   1      513.57      530.62     52.23 o 
  -5 -18   1        5.73        2.85     19.44 o 
  -4 -18   1      168.80      181.52     32.79 o 
  -3 -18   1      928.29      925.27     61.75 o 
  -1 -18   1      962.98      991.44     68.23 o 
   0 -18   1       31.14       24.44     22.58 o 
   1 -18   1     2149.05     2442.82     76.32 o 
   2 -18   1     1146.54      989.16     44.88 o 
   3 -18   1      800.34      800.20     40.78 o 
   4 -18   1      677.62      713.72     39.33 o 
   5 -18   1      651.56      704.97     55.27 o 
   6 -18   1      352.56      379.43     45.06 o 
   7 -18   1     1913.59     2057.78    109.95 o 
   8 -18   1      299.46      385.23     51.05 o 
   9 -18   1      639.27      717.63     69.21 o 
  10 -18   1       79.59       94.74     32.30 o 
 -10 -17   1      278.87      395.04     56.65 o 
  -9 -17   1      469.81      416.15     56.06 o 
  -8 -17   1     1436.83     1369.30     92.87 o 
  -7 -17   1       55.31       57.53     27.49 o 
  -6 -17   1      130.86       95.82     29.06 o 
  -5 -17   1      420.26      395.04     44.67 o 
  -4 -17   1     1532.79     1439.10     81.19 o 
  -3 -17   1     2346.56     2301.24    102.39 o 
  -2 -17   1      803.84      924.68     58.80 o 
  -1 -17   1     2535.17     2356.81    115.35 o 
   0 -17   1     1249.85     1157.84     74.02 o 
   1 -17   1       92.25       75.62     15.16 o 
   2 -17   1     1167.12     1133.88     46.94 o 
   3 -17   1     3282.89     3309.53     96.47 o 
   4 -17   1     1678.47     1584.38     59.23 o 
   5 -17   1      208.68      238.99     24.14 o 
   6 -17   1       62.68       58.02     24.05 o 
   7 -17   1      195.73      218.92     39.66 o 
   8 -17   1      191.62      184.86     40.54 o 
   9 -17   1      141.17      179.75     40.94 o 
  10 -17   1      225.72      241.11     48.10 o 
 -10 -16   1       18.18       47.42     26.60 o 
  -9 -16   1        6.66        6.09     20.71 o 
  -8 -16   1      785.14      846.34     68.82 o 
  -7 -16   1      330.50      365.30     47.71 o 
  -6 -16   1     2672.22     2668.60    124.48 o 
  -5 -16   1       58.84       49.28     23.86 o 
  -4 -16   1      913.73      854.52     40.16 o 
  -3 -16   1      491.98      507.35     43.49 o 
  -2 -16   1      591.82      503.52     42.70 o 
  -1 -16   1       40.09       59.69     21.89 o 
   0 -16   1     2966.68     2896.75    125.66 o 
   1 -16   1      572.10      500.77     58.07 o 
   2 -16   1    15043.08    16079.47    355.32 o 
   3 -16   1       27.74       31.32     13.20 o 
   4 -16   1      823.74      788.29     39.71 o 
   5 -16   1      988.99      840.31     54.49 o 
   6 -16   1      731.25      789.89     62.34 o 
   7 -16   1       69.35       29.26     22.19 o 
   8 -16   1     1988.61     1916.02    107.99 o 
   9 -16   1      350.32      385.62     53.01 o 
  10 -16   1      212.71      282.44     49.18 o 
 -11 -15   1      186.09      239.64     49.97 o 
 -10 -15   1      470.38      416.44     56.06 o 
  -9 -15   1       29.78       20.32     22.78 o 
  -8 -15   1     1811.27     1825.99    104.65 o 
  -7 -15   1       10.61       14.53     20.52 o 
  -6 -15   1       60.12       63.42     25.13 o 
  -5 -15   1       75.13       87.47     25.52 o 
  -4 -15   1     4572.45     4574.78    118.06 o 
  -3 -15   1      452.29      430.64     33.43 o 
  -2 -15   1     3039.05     3407.73    125.37 o 
  -1 -15   1     1051.08     1204.47     72.25 o 
   0 -15   1     1863.78     1959.80     95.62 o 
   1 -15   1     2261.92     2101.76     65.71 o 
   2 -15   1      229.17      258.28     21.89 o 
   3 -15   1      496.69      479.96     29.10 o 
   4 -15   1     5021.56     5156.04    149.96 o 
   5 -15   1      477.48      510.95     31.72 o 
   6 -15   1     1520.91     1471.10     83.94 o 
   7 -15   1      392.72      408.00     47.22 o 
   8 -15   1       79.56       45.65     28.27 o 
   9 -15   1       93.46      106.22     33.97 o 
  10 -15   1      382.57      416.05     56.55 o 
  11 -15   1       54.10       40.84     27.19 o 
 -11 -14   1        2.63       -2.55     26.31 o 
 -10 -14   1       26.64        1.18     25.92 o 
  -9 -14   1      364.52      463.57     54.58 o 
  -8 -14   1     1307.41     1282.71     83.54 o 
  -7 -14   1       29.27       11.58     19.14 o 
  -6 -14   1     1388.64     1393.25     79.62 o 
  -5 -14   1        6.56        1.67     15.02 o 
  -4 -14   1       70.61       51.76     13.80 o 
  -3 -14   1      881.96      955.96     39.67 o 
  -2 -14   1     1042.64     1024.72     57.63 o 
  -1 -14   1     1877.83     1948.41     94.93 o 
   0 -14   1      810.54      699.37     50.36 o 
   1 -14   1      775.33      823.48     34.65 o 
   2 -14   1    10735.79    11599.39    258.91 o 
   3 -14   1      501.29      563.66     35.10 o 
   4 -14   1      484.38      505.91     29.63 o 
   5 -14   1      371.21      408.77     27.84 o 
   6 -14   1     1201.87     1069.78     70.09 o 
   7 -14   1      255.18      243.37     39.27 o 
   8 -14   1     3005.51     3204.52    146.86 o 
   9 -14   1       15.00       18.85     24.05 o 
  10 -14   1      577.84      709.19     67.15 o 
  11 -14   1       90.88      123.89     36.81 o 
 -11 -13   1       10.05       19.24     28.67 o 
 -10 -13   1      815.81      813.74     74.61 o 
  -9 -13   1      180.15      190.85     41.53 o 
  -8 -13   1      354.18      359.31     47.71 o 
  -7 -13   1       93.00      102.10     29.45 o 
  -6 -13   1      211.95      231.98     35.24 o 
  -5 -13   1      247.01      193.50     31.51 o 
  -4 -13   1     2699.05     2968.75    140.97 o 
  -3 -13   1     2304.32     2528.68     72.78 o 
  -2 -13   1     3048.60     2799.36    111.52 o 
  -1 -13   1      970.01      922.91     57.72 o 
   0 -13   1      825.64      814.82     51.74 o 
   1 -13   1      840.92      793.13     46.04 o 
   2 -13   1     1131.03     1001.96     39.70 o 
   3 -13   1      209.01      213.65     19.04 o 
   4 -13   1     5474.80     6102.19    149.05 o 
   5 -13   1      103.76      106.56     16.54 o 
   6 -13   1      161.27      125.07     29.65 o 
   7 -13   1      147.86      164.14     35.44 o 
   8 -13   1      158.28      166.99     36.91 o 
   9 -13   1      285.30      228.54     42.41 o 
  10 -13   1      203.72      271.15     48.79 o 
  11 -13   1       36.76       12.17     23.27 o 
 -11 -12   1       29.86       16.98     26.60 o 
 -10 -12   1        7.55       17.08     27.19 o 
  -9 -12   1     1095.32     1007.04     76.87 o 
  -8 -12   1     1090.73      989.47     74.71 o 
  -7 -12   1      251.63      292.85     39.56 o 
  -6 -12   1     1012.93     1026.68     69.21 o 
  -5 -12   1     1724.85     1664.01     83.94 o 
  -4 -12   1      414.78      426.89     25.05 o 
  -3 -12   1       56.58       29.72     10.67 o 
  -2 -12   1      125.39      134.87     12.69 o 
  -1 -12   1      203.79      209.05     17.81 o 
   0 -12   1     4535.25     4431.47    167.68 o 
   1 -12   1      485.52      398.92     24.30 o 
   2 -12   1     2701.54     3086.46     84.18 o 
   3 -12   1     1585.70     1555.32     51.54 o 
   4 -12   1      324.18      309.71     22.58 o 
   5 -12   1      271.36      263.82     22.19 o 
   6 -12   1     2011.47     2008.20     95.82 o 
   7 -12   1      161.77      157.27     32.89 o 
   8 -12   1      313.74      312.97     43.39 o 
   9 -12   1      959.90      844.47     68.62 o 
  10 -12   1      778.75      819.34     70.59 o 
  11 -12   1       88.74      120.85     39.66 o 
 -11 -11   1      375.99      447.37     60.28 o 
 -10 -11   1      291.77      326.62     50.26 o 
  -9 -11   1       77.43       77.06     31.41 o 
  -8 -11   1      836.53      743.45     60.96 o 
  -7 -11   1      308.32      245.33     36.72 o 
  -6 -11   1     1910.05     1959.01     95.42 o 
  -5 -11   1     1709.92     1819.22     87.77 o 
  -4 -11   1     3306.49     3182.07     82.98 o 
  -3 -11   1     4528.71     4678.09    111.79 o 
  -2 -11   1    15154.25    15057.74    268.93 o 
  -1 -11   1     8816.29    10104.90    229.55 o 
   0 -11   1     8231.36     8532.30    193.63 o 
   1 -11   1      292.93      415.02     22.36 o 
   2 -11   1      569.44      738.10     30.91 o 
   3 -11   1     1127.76     1068.80     38.91 o 
   4 -11   1     2732.11     2717.90     77.12 o 
   5 -11   1      219.23      264.46     21.94 o 
   6 -11   1      939.90      960.90     40.02 o 
   7 -11   1       96.48       95.03     28.27 o 
   8 -11   1       61.18       50.56     26.21 o 
   9 -11   1       46.46       35.34     24.35 o 
  10 -11   1        6.16       18.36     24.84 o 
  11 -11   1      730.67      648.33     67.54 o 
 -12 -10   1      108.37       83.94     37.40 o 
 -11 -10   1       25.06        5.50     25.03 o 
 -10 -10   1      161.33      159.63     39.76 o 
  -9 -10   1        4.45       -3.44     19.83 o 
  -8 -10   1     1050.65     1073.02     74.81 o 
  -7 -10   1     1282.05     1297.73     79.62 o 
  -6 -10   1     2654.15     2692.36    115.74 o 
  -5 -10   1      453.64      397.87     22.72 o 
  -4 -10   1      615.52      618.04     36.18 o 
  -3 -10   1      190.63      172.21     14.90 o 
  -2 -10   1      753.96      822.88     32.07 o 
  -1 -10   1      248.67      227.86     22.97 o 
   0 -10   1     6175.71     6059.49    133.83 o 
   1 -10   1    18510.13    20176.68    422.24 o 
   2 -10   1    12515.67    13837.78    298.24 o 
   3 -10   1      545.49      466.88     30.29 o 
   4 -10   1       68.11       66.33     12.08 o 
   5 -10   1      326.42      320.99     22.47 o 
   6 -10   1       76.22       64.81     14.23 o 
   7 -10   1     2822.89     2994.43    129.68 o 
   8 -10   1      534.31      536.61     51.15 o 
   9 -10   1     1027.08     1040.62     76.08 o 
  10 -10   1      408.58      373.84     51.54 o 
  11 -10   1      444.60      428.72     57.72 o 
 -12  -9   1      199.09      201.74     48.69 o 
 -11  -9   1      489.75      509.71     63.32 o 
 -10  -9   1      456.25      427.34     53.80 o 
  -9  -9   1      360.99      328.97     46.83 o 
  -8  -9   1       51.84       56.11     15.38 o 
  -7  -9   1     1414.33     1420.84     80.40 o 
  -6  -9   1      826.37      921.14     60.47 o 
  -5  -9   1     2461.38     2621.04     97.29 o 
  -4  -9   1     3867.15     3966.27     96.67 o 
  -3  -9   1     6562.88     6647.20    220.59 o 
  -2  -9   1     1476.34     1112.30     29.38 o 
  -1  -9   1     2651.98     3028.82     75.82 o 
   0  -9   1    10120.66    10372.20    223.34 o 
   1  -9   1      430.66      302.11     17.53 o 
   2  -9   1      257.24      322.44     19.01 o 
   3  -9   1     2616.77     2841.85     72.67 o 
   4  -9   1     3695.80     4103.56    103.57 o 
   5  -9   1     5351.29     5457.55    130.39 o 
   6  -9   1     1308.86     1555.90     52.03 o 
   7  -9   1      113.91       68.72     25.13 o 
   8  -9   1      881.69      865.48     66.85 o 
   9  -9   1      187.07      191.43     38.97 o 
  10  -9   1      286.14      302.17     49.28 o 
  11  -9   1     1228.76     1241.18     91.69 o 
  12  -9   1       51.62       69.60     37.11 o 
 -12  -8   1       80.54       82.86     37.31 o 
 -11  -8   1      409.06      413.79     58.02 o 
 -10  -8   1      201.31      201.35     42.02 o 
  -9  -8   1       11.75        8.16     13.21 o 
  -8  -8   1       49.64       41.96     14.08 o 
  -7  -8   1     1545.50     1489.21     51.72 o 
  -6  -8   1      380.76      392.04     24.89 o 
  -5  -8   1     3386.42     3507.69     88.27 o 
  -4  -8   1     1944.70     1928.74     53.44 o 
  -3  -8   1        8.09        7.39      6.52 o 
  -2  -8   1      265.00      273.37     15.09 o 
  -1  -8   1     2976.76     2438.93     90.86 o 
   0  -8   1     8718.48     8375.29    181.53 o 
   1  -8   1     2799.22     2458.51     66.20 o 
   2  -8   1     2619.70     2402.87     64.15 o 
   3  -8   1     6269.58     5964.12    137.08 o 
   4  -8   1     1901.37     2172.10     61.07 o 
   5  -8   1      630.82      647.70     30.28 o 
   6  -8   1       63.37       55.12     13.69 o 
   7  -8   1     2891.70     2675.47    117.61 o 
   8  -8   1      212.43      196.44     35.44 o 
   9  -8   1     1889.62     1735.48    100.92 o 
  10  -8   1      573.60      562.82     59.10 o 
  11  -8   1      117.95      141.96     40.54 o 
  12  -8   1       60.92       86.00     36.81 o 
 -12  -7   1      119.88       88.06     37.21 o 
 -11  -7   1      911.53     1065.95     84.13 o 
 -10  -7   1        1.82       17.47     24.44 o 
  -9  -7   1     2678.12     2654.28     79.98 o 
  -8  -7   1       66.91       38.75     13.39 o 
  -7  -7   1     1250.52     1273.22     45.90 o 
  -6  -7   1      566.73      577.27     28.10 o 
  -5  -7   1      969.39      807.06     23.53 o 
  -4  -7   1     1782.96     2036.88     62.29 o 
  -3  -7   1     3402.66     3788.46     89.78 o 
  -2  -7   1     1232.32     1162.16     30.07 o 
  -1  -7   1     2321.19     2090.41     53.63 o 
   0  -7   1     1651.30     1796.23     46.97 o 
   1  -7   1     5044.33     6060.30    134.06 o 
   2  -7   1      192.66      116.71     11.34 o 
   3  -7   1    14377.83    14974.22    467.59 o 
   4  -7   1     2811.33     2684.40     70.71 o 
   5  -7   1     4613.79     4982.50    120.50 o 
   6  -7   1     1513.95     1564.67     52.34 o 
   7  -7   1     1852.11     1835.22     93.07 o 
   8  -7   1      584.42      552.02     53.60 o 
   9  -7   1      121.87      117.12     32.40 o 
  10  -7   1       70.36       83.35     33.08 o 
  11  -7   1      740.39      702.22     68.92 o 
  12  -7   1       14.79        3.63     27.39 o 
 -12  -6   1        9.26       25.72     27.78 o 
 -11  -6   1      760.39      674.73     65.19 o 
 -10  -6   1       16.03       23.27     25.13 o 
  -9  -6   1       66.05       57.75     15.43 o 
  -8  -6   1       56.01       60.39     15.07 o 
  -7  -6   1     3255.02     3120.33     82.15 o 
  -6  -6   1     1032.74     1072.89     74.56 o 
  -5  -6   1     4106.95     4397.14     81.34 o 
  -4  -6   1       26.80        3.56      4.61 o 
  -3  -6   1      101.58       74.33      8.34 o 
  -2  -6   1     4929.05     5332.34    101.58 o 
  -1  -6   1     1212.73     1075.18     46.53 o 
   0  -6   1     1117.42      774.24     33.28 o 
   1  -6   1      718.33      788.35     24.84 o 
   2  -6   1      319.64      315.17     21.65 o 
   4  -6   1     3611.70     4004.90     97.98 o 
   5  -6   1     2344.74     2769.03    107.69 o 
   6  -6   1     3236.17     3227.86     93.41 o 
   7  -6   1     1619.94     1777.76     53.77 o 
   8  -6   1      756.33      965.52     68.13 o 
   9  -6   1      573.27      655.10     60.28 o 
  10  -6   1      283.28      253.28     44.67 o 
  11  -6   1      191.57      177.40     42.12 o 
  12  -6   1       30.26       36.32     32.20 o 
 -12  -5   1       36.48       41.92     29.94 o 
 -11  -5   1     1064.44     1065.85     81.48 o 
 -10  -5   1       68.24       55.66     28.96 o 
  -9  -5   1     2175.40     2098.70     67.83 o 
  -8  -5   1      193.13      192.31     19.87 o 
  -7  -5   1      207.94      218.56     19.68 o 
  -6  -5   1      149.02      130.91     14.75 o 
  -5  -5   1      697.12      669.63     20.58 o 
  -4  -5   1    11738.00    13456.81    224.02 o 
  -3  -5   1     4932.57     5059.23     88.96 o 
  -2  -5   1     4751.94     4294.64     84.21 o 
  -1  -5   1     5285.03     5432.74    130.07 o 
   0  -5   1     1074.27      798.82     28.27 o 
   1  -5   1      260.98      312.36     16.59 o 
   2  -5   1     1359.38      935.81     30.09 o 
   3  -5   1     4635.44     5116.71    168.17 o 
   5  -5   1     8972.32     9199.17    253.38 o 
   6  -5   1      700.11      692.27     39.96 o 
   7  -5   1      721.10      784.28     32.29 o 
   8  -5   1       55.59       92.67     28.57 o 
   9  -5   1       80.84      128.11     34.26 o 
  10  -5   1     1039.24      982.99     74.81 o 
  11  -5   1      718.04      838.78     74.12 o 
  12  -5   1       82.62       37.89     32.69 o 
 -12  -4   1        9.67       17.87     26.41 o 
 -11  -4   1      114.23       95.23     34.26 o 
 -10  -4   1       38.56       18.75     24.94 o 
  -9  -4   1      170.67      160.71     19.54 o 
  -8  -4   1       34.05       55.08     16.20 o 
  -7  -4   1     3833.68     4042.83    100.78 o 
  -6  -4   1     7194.81     8111.09    173.66 o 
  -5  -4   1     3500.02     3758.68     86.15 o 
  -4  -4   1       97.20       76.50      7.67 o 
  -3  -4   1     1378.72     1371.56     29.12 o 
  -2  -4   1     2486.36     2573.94     42.26 o 
  -1  -4   1     6053.56     7131.05    155.32 o 
   0  -4   1     3029.53     3759.19    111.13 o 
   1  -4   1     7131.92     7992.22    163.85 o 
   2  -4   1     2725.83     2797.93     66.52 o 
   3  -4   1     1141.52      841.72     41.33 o 
   4  -4   1     1082.99     1234.20     34.29 o 
   5  -4   1      260.34      221.36     14.64 o 
   6  -4   1      460.65      475.70     22.63 o 
   7  -4   1     1632.21     1598.47     47.78 o 
   8  -4   1     2358.03     2364.07    111.03 o 
   9  -4   1      431.52      420.67     49.97 o 
  10  -4   1      426.43      379.53     51.44 o 
  11  -4   1      112.76       86.98     35.83 o 
  12  -4   1       33.11       53.11     31.81 o 
 -12  -3   1      101.06       79.42     35.64 o 
 -11  -3   1      626.77      605.33     59.59 o 
 -10  -3   1      576.96      568.41     55.96 o 
  -9  -3   1      290.28      337.67     26.29 o 
  -8  -3   1      584.79      546.60     30.10 o 
  -7  -3   1      857.60      895.70     36.35 o 
  -6  -3   1      157.54      151.43     19.68 o 
  -5  -3   1     2094.95     2010.53     78.98 o 
  -4  -3   1    17309.57    18972.32    368.00 o 
  -3  -3   1       63.96       60.31      8.20 o 
  -2  -3   1     2368.75     2755.22     48.84 o 
  -1  -3   1      201.12      188.01     10.31 o 
   0  -3   1     2435.44     3282.75     71.83 o 
   1  -3   1     7423.86     7287.87    155.01 o 
   2  -3   1     2528.86     3166.62    104.26 o 
   3  -3   1     4285.83     5053.83    103.94 o 
   4  -3   1     2089.55     2304.15     66.46 o 
   5  -3   1     2074.24     2223.41     56.03 o 
   6  -3   1     3672.22     4001.55     92.88 o 
   7  -3   1     1882.97     1977.50     73.78 o 
   8  -3   1      457.09      373.25     41.92 o 
   9  -3   1      169.79      159.14     35.24 o 
  10  -3   1      651.02      678.07     63.71 o 
  11  -3   1      642.38      681.51     67.05 o 
  12  -3   1      150.25      174.45     43.69 o 
 -12  -2   1      202.71      174.35     43.69 o 
 -11  -2   1       59.72       35.64     27.19 o 
 -10  -2   1      133.01      166.89     37.50 o 
  -9  -2   1      353.60      403.43     27.93 o 
  -8  -2   1      403.23      420.79     26.31 o 
  -7  -2   1      247.05      276.32     20.70 o 
  -6  -2   1     5370.01     5397.58    212.74 o 
  -5  -2   1     7856.50     8083.42    170.40 o 
  -4  -2   1     2070.65     2069.68     77.65 o 
  -3  -2   1     7884.19     8067.25    161.38 o 
  -2  -2   1     7666.19     8040.52    134.62 o 
  -1  -2   1      420.82      358.90     10.17 o 
   0  -2   1    16362.57    18868.78    569.79 o 
   1  -2   1      364.68      597.18     26.41 o 
   2  -2   1     4578.77     4543.76     91.87 o 
   3  -2   1      111.36      112.81     26.16 o 
   4  -2   1     5786.83     5660.56    117.33 o 
   5  -2   1     1157.73     1201.04     35.02 o 
   6  -2   1      835.44      816.62     30.06 o 
   7  -2   1      209.90      240.01     18.92 o 
   8  -2   1      210.68      214.60     35.05 o 
   9  -2   1      347.76      234.34     38.97 o 
  10  -2   1     1196.01     1167.56     80.70 o 
  11  -2   1      117.83      115.35     37.01 o 
  12  -2   1      143.96      121.54     38.88 o 
 -12  -1   1      623.56      702.22     68.72 o 
 -11  -1   1       60.39       96.40     33.67 o 
 -10  -1   1     2959.12     3100.46    136.95 o 
  -9  -1   1       57.17       61.35     15.07 o 
  -8  -1   1      148.18      142.73     17.54 o 
  -7  -1   1      858.48      858.38     40.05 o 
  -6  -1   1       95.22       68.27     19.78 o 
  -5  -1   1      245.09      208.31     15.44 o 
  -4  -1   1     8743.81     9213.97    186.03 o 
  -3  -1   1      643.39      832.67     25.15 o 
  -2  -1   1    12988.79    12636.73    236.72 o 
  -1  -1   1     3695.87     3884.03     65.31 o 
   0  -1   1     4799.70     5467.08    145.20 o 
   1  -1   1      254.79      205.47     12.37 o 
   2  -1   1    14499.73    15464.39    435.49 o 
   3  -1   1      790.00      774.84     23.27 o 
   4  -1   1    21631.95    22924.43    442.92 o 
   5  -1   1     1316.81     1370.17     38.98 o 
   6  -1   1     6009.23     6154.14    134.39 o 
   7  -1   1       59.08       64.69     11.68 o 
   8  -1   1     1849.39     1841.22     55.52 o 
   9  -1   1       32.70       59.59     26.11 o 
  10  -1   1      222.92      201.35     40.25 o 
  11  -1   1       31.17       39.37     29.55 o 
  12  -1   1      603.05      756.22     73.24 o 
 -12   0   1      322.96      323.18     51.25 o 
 -11   0   1        2.55       17.57     23.36 o 
 -10   0   1        2.57       16.47     14.26 o 
  -9   0   1       45.62       34.56     13.44 o 
  -8   0   1      463.21      381.44     28.37 o 
  -7   0   1        2.52       -1.61      8.53 o 
  -6   0   1     9326.14    10300.60    212.39 o 
  -5   0   1       24.54       25.82      8.21 o 
  -4   0   1      643.04      723.08     29.99 o 
  -3   0   1      172.09       77.13     15.56 o 
  -2   0   1     3353.89     3326.51     69.99 o 
  -1   0   1      905.16      847.64     21.04 o 
   0   0   1    16786.48    17929.87    475.15 o 
   1   0   1      762.02      594.72     24.05 o 
   2   0   1     1869.44     1427.01     32.83 o 
   3   0   1      110.83      125.50      9.04 o 
   4   0   1        7.63        6.56      5.54 o 
   5   0   1      658.34      586.32     23.10 o 
   6   0   1     5629.51     5837.91    127.20 o 
   7   0   1       26.97       61.11     11.37 o 
   8   0   1       37.15       39.69     12.23 o 
   9   0   1       86.42       76.87     28.57 o 
  10   0   1     2622.91     2732.31    130.57 o 
  11   0   1       15.45       18.95     26.31 o 
  12   0   1       88.22       77.06     35.34 o 
 -12   1   1      635.26      680.62     66.66 o 
 -11   1   1       70.39       75.30     30.34 o 
 -10   1   1     2879.00     2798.77    132.43 o 
  -9   1   1       80.88       62.04     14.87 o 
  -8   1   1      192.55      195.26     19.34 o 
  -7   1   1      870.64      886.99     35.15 o 
  -6   1   1      105.95       78.15     12.30 o 
  -5   1   1      282.80      231.02     16.34 o 
  -4   1   1     8717.02     9166.05    187.75 o 
  -3   1   1      553.95      755.28     33.92 o 
  -2   1   1    11674.85    11773.13    235.58 o 
  -1   1   1     3619.88     3762.88     76.46 o 
   1   1   1      230.69      187.61     12.37 o 
   2   1   1    14249.18    15160.32    315.92 o 
   3   1   1      864.19      831.13     23.53 o 
   4   1   1    21931.17    23124.32    476.33 o 
   5   1   1     1364.81     1389.64     47.86 o 
   6   1   1     6083.37     6314.96    134.86 o 
   7   1   1       52.02       41.62     11.13 o 
   8   1   1     1828.35     1751.33     54.81 o 
   9   1   1       27.72       36.91     23.27 o 
  10   1   1      199.94      179.85     38.09 o 
  11   1   1       27.75       33.67     27.49 o 
  12   1   1      589.28      659.52     66.46 o 
 -12   2   1      178.73      173.17     41.04 o 
 -11   2   1       82.98      102.69     32.79 o 
 -10   2   1      119.47      172.45     21.40 o 
  -9   2   1      336.79      308.16     24.61 o 
  -8   2   1      363.39      348.71     24.96 o 
  -7   2   1      278.55      295.63     24.40 o 
  -6   2   1     5369.72     5468.26    131.30 o 
  -5   2   1     7912.23     8315.66    169.94 o 
  -4   2   1     2252.70     2448.81     55.77 o 
  -3   2   1     7944.64     7974.11    160.09 o 
  -2   2   1     7919.25     8083.49    158.00 o 
   0   2   1    16216.22    18582.12    484.87 o 
   1   2   1      517.12      727.70     18.22 o 
   3   2   1      133.69       99.07      8.79 o 
   4   2   1     5861.36     5603.10    117.65 o 
   5   2   1     1099.18     1119.12     35.27 o 
   6   2   1      788.92      789.98     30.49 o 
   7   2   1      254.03      266.94     19.36 o 
   8   2   1      195.35      184.31     18.38 o 
   9   2   1      300.08      301.68     40.64 o 
  10   2   1     1203.01     1060.35     75.10 o 
  11   2   1      100.22       81.09     34.26 o 
  12   2   1      149.63      155.11     41.53 o 
 -12   3   1      124.97      100.72     35.64 o 
 -11   3   1      569.46      535.33     57.23 o 
 -10   3   1      536.83      599.00     54.19 o 
  -9   3   1      406.37      456.74     29.22 o 
  -8   3   1      471.86      462.44     28.00 o 
  -7   3   1      918.02      925.18     36.12 o 
  -6   3   1      145.29      173.54     15.86 o 
  -5   3   1     2056.52     2092.94     74.51 o 
  -4   3   1    17684.03    18782.96    366.19 o 
  -2   3   1     1718.77     2114.22     78.05 o 
   0   3   1     2407.85     3227.54     63.93 o 
   1   3   1     7520.93     7284.68    136.81 o 
   2   3   1     2475.69     3260.50     44.34 o 
   3   3   1     4362.04     5048.86    104.90 o 
   4   3   1     2152.02     2199.27     54.45 o 
   5   3   1     1986.20     2223.52    108.87 o 
   6   3   1     3678.86     4059.38     93.84 o 
   7   3   1     1880.99     2031.91     57.65 o 
   8   3   1      424.99      386.86     24.74 o 
   9   3   1      162.89      149.81     31.71 o 
  10   3   1      646.87      672.28     59.98 o 
  11   3   1      629.78      649.99     62.63 o 
  12   3   1      175.32      173.08     42.41 o 
 -12   4   1        1.14       10.70     21.60 o 
 -11   4   1      158.88      187.61     39.07 o 
 -10   4   1       33.30       20.27     13.29 o 
  -9   4   1      153.68      118.11     18.11 o 
  -8   4   1       13.10       23.32     14.97 o 
  -7   4   1     4013.90     4250.44    100.57 o 
  -6   4   1     7349.87     8151.19    172.05 o 
  -5   4   1     3270.14     3523.86     91.20 o 
  -4   4   1      104.45       71.92      9.56 o 
  -3   4   1     1358.36     1337.03     35.47 o 
  -2   4   1     2340.00     2506.90     55.33 o 
  -1   4   1     5975.47     7221.24    125.40 o 
   0   4   1     3161.91     3778.91     74.83 o 
   1   4   1     6434.33     7334.64    144.52 o 
   2   4   1     2631.18     2753.53     48.24 o 
   3   4   1     1033.46      743.34     24.30 o 
   4   4   1     1085.02     1230.13     35.64 o 
   5   4   1      292.81      252.27     16.96 o 
   6   4   1      492.38      464.36     23.88 o 
   7   4   1     1521.16     1424.93     47.18 o 
   8   4   1     2266.37     2308.50     66.93 o 
   9   4   1      485.63      489.19     48.89 o 
  10   4   1      445.81      416.35     48.89 o 
  11   4   1      150.58       92.87     33.67 o 
  12   4   1       40.04       60.87     31.61 o 
 -11   5   1     1027.62     1095.50     76.77 o 
 -10   5   1       38.83       31.21     14.65 o 
  -9   5   1     2210.59     2294.34    107.50 o 
  -8   5   1      179.53      182.04     27.68 o 
  -7   5   1      168.89      186.48     18.80 o 
  -6   5   1      143.73      139.57     14.56 o 
  -5   5   1      821.05      834.09     31.66 o 
  -4   5   1    11712.60    13327.47    264.94 o 
  -3   5   1     5024.66     4965.38    104.78 o 
  -2   5   1     5098.06     4655.58     62.31 o 
  -1   5   1     6261.98     6344.17    115.68 o 
   0   5   1      978.11      725.97     39.76 o 
   1   5   1      245.94      267.32     13.11 o 
   2   5   1     1408.16      958.42     21.48 o 
   3   5   1     4464.75     5086.99     69.51 o 
   4   5   1      306.73      287.83     18.51 o 
   5   5   1     8909.54     9440.57    192.61 o 
   6   5   1      633.55      628.24     32.00 o 
   7   5   1      757.69      800.39     33.38 o 
   8   5   1       70.62       73.71     15.16 o 
   9   5   1       59.85       88.85     28.67 o 
  10   5   1     1065.51      996.74     71.47 o 
  11   5   1      743.02      816.40     69.51 o 
  12   5   1       70.98       94.83     34.75 o 
 -10   6   1       17.31       -0.52     12.82 o 
  -9   6   1       36.65       42.19     14.83 o 
  -8   6   1       60.76       72.97     16.05 o 
  -7   6   1     3207.27     3093.39     80.54 o 
  -6   6   1     1019.68     1096.59     37.78 o 
  -5   6   1     4180.08     4223.89     97.59 o 
  -4   6   1       22.05       19.87      9.92 o 
  -3   6   1       73.24       61.18      8.15 o 
  -2   6   1     5025.07     5537.19     74.57 o 
  -1   6   1      904.43      777.93     24.64 o 
   0   6   1     1041.61      680.50     45.45 o 
   1   6   1      434.84      601.43     35.93 o 
   2   6   1      354.61      293.08     11.87 o 
   3   6   1      975.10      792.53     20.53 o 
   4   6   1     3544.88     3987.71     57.60 o 
   5   6   1     2320.20     2615.67    113.98 o 
   6   6   1     3277.46     3301.89     80.94 o 
   7   6   1     1729.50     1855.72     55.89 o 
   8   6   1      775.87      864.69     37.88 o 
   9   6   1      621.47      630.26     54.49 o 
  10   6   1      280.63      327.80     44.18 o 
  11   6   1      209.38      184.37     40.05 o 
  12   6   1       36.21       58.71     29.55 o 
 -10   7   1        1.52        5.03     12.57 o 
  -9   7   1     2622.73     2778.20     79.75 o 
  -8   7   1       69.63       57.34     14.15 o 
  -7   7   1     1261.65     1263.68     50.17 o 
  -6   7   1      553.78      553.07     40.20 o 
  -5   7   1      890.70      793.66     30.30 o 
  -4   7   1     1810.48     2088.58     52.96 o 
  -3   7   1     3286.69     3744.33     55.05 o 
  -2   7   1     1257.30     1200.14     21.68 o 
  -1   7   1     1896.05     1774.51     45.47 o 
   0   7   1     1704.35     1841.26     61.95 o 
   1   7   1     5070.43     5980.78    120.01 o 
   2   7   1      213.38      147.01      9.40 o 
   3   7   1    14278.84    15057.39    237.24 o 
   4   7   1     2790.65     2570.87     40.84 o 
   5   7   1     4422.48     4867.54     70.94 o 
   6   7   1     1539.89     1558.47     29.84 o 
   7   7   1     1804.51     1812.79     55.93 o 
   8   7   1      610.51      579.50     31.80 o 
   9   7   1      149.09       93.33     17.72 o 
  10   7   1       80.78       91.20     30.04 o 
  11   7   1      740.56      719.01     65.68 o 
  12   7   1       13.39       15.81     27.00 o 
 -10   8   1      207.41      210.58     32.30 o 
  -9   8   1       35.64       23.78     13.22 o 
  -8   8   1       43.62       55.24     14.38 o 
  -7   8   1     1579.59     1646.41     51.85 o 
  -6   8   1      436.08      439.62     37.06 o 
  -5   8   1     3484.14     3548.09     55.33 o 
  -4   8   1     1944.12     1908.69     33.72 o 
  -3   8   1       12.08       10.74      4.72 o 
  -2   8   1      287.76      295.60     11.97 o 
  -1   8   1     3269.06     2643.51     59.11 o 
   0   8   1     8870.94     8305.57    164.05 o 
   1   8   1     3419.80     2910.35     62.00 o 
   2   8   1     2796.48     2541.57     57.63 o 
   3   8   1     6347.30     5914.63    100.79 o 
   4   8   1     1843.33     2089.36     43.81 o 
   5   8   1      646.55      692.37     17.78 o 
   6   8   1       68.55       65.22      7.58 o 
   7   8   1     2745.60     2603.03     45.33 o 
   8   8   1      211.13      220.47     21.44 o 
   9   8   1     2027.18     1995.13     63.57 o 
  10   8   1      498.70      598.65     55.76 o 
  11   8   1      106.55      123.60     35.83 o 
 -11   9   1      579.76      583.83     49.97 o 
 -10   9   1      433.33      469.75     43.59 o 
  -9   9   1      286.78      362.35     37.31 o 
  -8   9   1       95.66      101.42     16.65 o 
  -7   9   1     1430.32     1349.91     47.20 o 
  -6   9   1      811.61      899.66     22.93 o 
  -5   9   1     2621.78     2788.92     46.08 o 
  -4   9   1     3756.86     3861.24     59.25 o 
  -3   9   1     6644.57     6932.45    115.59 o 
  -2   9   1     1122.00      843.03     23.02 o 
  -1   9   1     2310.08     2744.56     65.91 o 
   0   9   1    10105.40    10322.54    200.96 o 
   1   9   1      419.94      323.74     17.46 o 
   2   9   1      230.41      314.60     17.08 o 
   3   9   1     2451.77     2653.22     53.10 o 
   4   9   1     3767.99     4184.64     76.10 o 
   5   9   1     5193.72     5204.58     94.52 o 
   6   9   1     1259.10     1438.58     29.47 o 
   7   9   1      163.00      152.72     29.84 o 
   8   9   1      911.81      915.33     67.54 o 
   9   9   1      168.43      223.01     32.40 o 
  10   9   1      279.57      355.18     44.96 o 
  11   9   1     1320.38     1385.79     88.45 o 
 -11  10   1       25.77        8.25     17.97 o 
 -10  10   1      166.05      233.94     33.57 o 
  -9  10   1       12.43       -2.16     15.81 o 
  -8  10   1     1078.83     1101.62     28.19 o 
  -7  10   1     1415.84     1451.57     32.10 o 
  -6  10   1     2599.52     2712.71     47.64 o 
  -5  10   1      591.81      558.28     16.88 o 
  -4  10   1      502.52      501.77     15.94 o 
  -3  10   1      150.33      137.06      9.89 o 
  -2  10   1      687.61      775.36     40.15 o 
  -1  10   1      128.39      140.28     13.05 o 
   0  10   1     5680.26     5591.65    120.64 o 
   1  10   1    18060.54    19734.17    530.42 o 
   2  10   1    12676.46    13822.67    265.47 o 
   3  10   1      755.27      652.12     20.58 o 
   4  10   1      107.76      102.72      9.93 o 
   5  10   1      319.85      281.86     15.61 o 
   6  10   1       35.64       40.67      9.30 o 
   7  10   1     2770.93     2930.76     80.19 o 
   8  10   1      428.96      444.69     29.11 o 
   9  10   1     1065.19     1138.44     47.09 o 
  10  10   1      524.85      518.84     53.80 o 
 -11  11   1      308.88      374.03     42.31 o 
 -10  11   1      345.53      354.99     40.25 o 
  -9  11   1      146.69      171.90     29.84 o 
  -8  11   1      862.15      772.49     26.84 o 
  -7  11   1      312.60      255.09     14.12 o 
  -6  11   1     1915.20     1972.95     38.38 o 
  -5  11   1     1746.30     1876.69     35.72 o 
  -4  11   1     3195.44     3092.38     61.55 o 
  -3  11   1     4334.27     4382.06    132.97 o 
  -2  11   1    15077.99    14990.52    413.11 o 
  -1  11   1     8857.73    10544.45    204.47 o 
   0  11   1     8510.37     8972.72    176.35 o 
   1  11   1      303.68      407.55     21.80 o 
   2  11   1      689.08      794.52     37.89 o 
   3  11   1     1158.78     1059.92     29.33 o 
   4  11   1     2858.97     2796.22     56.78 o 
   5  11   1      291.74      314.11     16.36 o 
   6  11   1      875.48      854.82     28.32 o 
   7  11   1      149.95      141.49     18.57 o 
   8  11   1       77.61       70.23     16.22 o 
   9  11   1       28.92       29.74     14.41 o 
 -11  12   1       18.43       12.37     21.50 o 
 -10  12   1       11.28       35.64     20.81 o 
  -9  12   1     1082.21      896.11     59.49 o 
  -8  12   1     1194.05     1181.74     33.91 o 
  -7  12   1      279.39      283.41     16.83 o 
  -6  12   1     1092.93     1178.73     29.50 o 
  -5  12   1     1706.85     1662.14     41.03 o 
  -4  12   1      502.77      442.27     18.70 o 
  -3  12   1       45.18       35.59      7.62 o 
  -2  12   1       81.44       78.63     12.70 o 
  -1  12   1      143.78      160.80     17.33 o 
   0  12   1     4594.66     4581.34    101.35 o 
   1  12   1      588.39      509.83     24.74 o 
   2  12   1     2699.98     2967.53    101.51 o 
   3  12   1     1645.26     1630.56     38.77 o 
   4  12   1      262.96      249.63     18.03 o 
   5  12   1      274.18      266.67     16.14 o 
   6  12   1     1927.83     1878.94     46.10 o 
   7  12   1      119.30      118.01     18.26 o 
   8  12   1      368.82      370.16     27.26 o 
   9  12   1      924.07      892.42     42.88 o 
 -11  13   1       13.77       -0.98     18.06 o 
 -10  13   1      689.06      788.12     58.61 o 
  -9  13   1      161.26      142.35     30.14 o 
  -8  13   1      336.08      351.32     19.89 o 
  -7  13   1      103.22       89.14     12.39 o 
  -6  13   1      210.43      166.84     18.43 o 
  -5  13   1      248.20      208.39     14.85 o 
  -4  13   1     2681.07     3009.91     61.37 o 
  -3  13   1     2320.87     2541.93     53.20 o 
  -2  13   1     3150.52     3020.65    105.98 o 
  -1  13   1      894.40      794.55     31.90 o 
   0  13   1      775.58      718.44     30.92 o 
   1  13   1      873.69      735.47     30.44 o 
   2  13   1     1184.09     1097.66     38.14 o 
   3  13   1      229.12      217.05     14.24 o 
   4  13   1     5557.07     6127.46    110.02 o 
   5  13   1      115.91      106.37     12.13 o 
   6  13   1      125.41      161.52     14.36 o 
   7  13   1      163.65      163.74     19.74 o 
   8  13   1      141.60      179.14     21.72 o 
   9  13   1      288.27      268.30     35.15 o 
 -11  14   1        3.44       23.76     20.52 o 
 -10  14   1       24.13       30.43     21.99 o 
  -9  14   1      366.06      330.25     40.94 o 
  -8  14   1     1219.79     1228.53     48.27 o 
  -7  14   1       35.73       13.33     13.31 o 
  -6  14   1     1389.21     1326.73     47.72 o 
  -5  14   1        5.66       12.01     11.18 o 
  -4  14   1       22.96       27.98      8.67 o 
  -3  14   1      909.03     1016.38     30.80 o 
  -2  14   1     1001.38     1013.87     69.60 o 
  -1  14   1     1922.06     1998.15    117.81 o 
   0  14   1      895.80      742.63     32.24 o 
   1  14   1      780.91      788.67     33.29 o 
   2  14   1    10853.90    11576.58    232.30 o 
   3  14   1      484.27      572.28     22.88 o 
   4  14   1      418.72      447.46     20.99 o 
   5  14   1      340.56      366.51     19.70 o 
   6  14   1     1226.97     1176.45     35.31 o 
   7  14   1      277.71      252.78     23.58 o 
   8  14   1     2958.73     3232.89    125.07 o 
   9  14   1       10.19       40.84     21.50 o 
 -11  15   1      171.86      236.30     38.29 o 
 -10  15   1      414.61      372.56     43.78 o 
  -9  15   1       27.60        9.82     18.95 o 
  -8  15   1     1781.72     1853.84     61.61 o 
  -7  15   1       16.67       26.21     14.09 o 
  -6  15   1       54.33       60.32     15.63 o 
  -5  15   1       53.78       40.90     13.95 o 
  -4  15   1     4477.98     4481.36    107.16 o 
  -3  15   1      454.39      477.13     20.47 o 
  -2  15   1     2755.24     3080.07     81.03 o 
  -1  15   1      970.69     1168.97     42.65 o 
   0  15   1     1842.79     1942.64     57.95 o 
   1  15   1     2325.61     2293.95     63.40 o 
   2  15   1      177.81      205.21     19.45 o 
   3  15   1      475.54      466.06     27.94 o 
   4  15   1     5042.63     5210.12     98.36 o 
   5  15   1      487.39      501.76     28.34 o 
   6  15   1     1519.19     1472.12     41.30 o 
   7  15   1      378.74      341.88     26.72 o 
   8  15   1       97.14      152.76     29.65 o 
   9  15   1      112.19      151.97     30.24 o 
 -10  16   1       15.69       20.81     21.79 o 
  -9  16   1        8.95       15.22     20.52 o 
  -8  16   1      815.65      891.50     62.04 o 
  -7  16   1      360.71      364.79     27.38 o 
  -6  16   1     2709.46     2675.06    108.82 o 
  -5  16   1       18.04       31.95     19.78 o 
  -4  16   1      954.51      919.50     68.33 o 
  -3  16   1      500.97      500.35     21.81 o 
  -2  16   1      629.88      601.07     67.84 o 
  -1  16   1       37.18       40.99     13.50 o 
   0  16   1     2668.11     2710.58     75.06 o 
   1  16   1      617.92      531.36     29.31 o 
   2  16   1    14972.94    16278.96    319.23 o 
   3  16   1       66.04       34.10     24.10 o 
   4  16   1      839.32      841.62     29.59 o 
   5  16   1      942.93      813.09     30.05 o 
   6  16   1      711.71      823.70     30.63 o 
   7  16   1       29.27        5.30     18.46 o 
   8  16   1     1996.56     1877.04     91.79 o 
   9  16   1      305.39      356.46     41.62 o 
  10  16   1      248.02      262.90     37.21 o 
 -10  17   1      278.14      279.30     42.12 o 
  -9  17   1      461.41      484.67     48.10 o 
  -8  17   1     1512.26     1571.04     84.23 o 
  -7  17   1       62.68       69.03     18.55 o 
  -6  17   1      141.09      128.51     21.99 o 
  -5  17   1      390.99      371.00     26.79 o 
  -4  17   1     1652.88     1611.98     53.95 o 
  -3  17   1     2141.08     2163.14     83.00 o 
  -2  17   1      932.74     1147.98     44.18 o 
  -1  17   1     2488.42     2390.69     69.10 o 
   0  17   1     1260.75     1179.87     45.33 o 
   1  17   1      100.89       86.06     16.63 o 
   2  17   1     1186.51     1155.53     44.82 o 
   3  17   1     3449.94     3444.20     88.28 o 
   4  17   1     1687.66     1607.32     43.83 o 
   5  17   1      174.83      166.61     16.28 o 
   6  17   1      133.76      122.03     28.47 o 
   7  17   1      130.64      146.77     29.94 o 
   8  17   1      216.41      184.66     34.16 o 
   9  17   1      121.64      165.22     33.57 o 
  10  17   1      206.48      265.95     40.05 o 
 -10  18   1       72.61       74.32     28.86 o 
  -9  18   1       38.98       51.93     26.11 o 
  -8  18   1     1052.43      949.03     66.46 o 
  -7  18   1     1457.76     1419.55     53.88 o 
  -6  18   1      583.06      551.68     33.63 o 
  -5  18   1       36.72       38.23     15.01 o 
  -4  18   1      104.45      138.50     19.77 o 
  -3  18   1      956.40      959.45     47.71 o 
  -2  18   1      226.33      244.01     23.60 o 
  -1  18   1      816.60      843.59     40.05 o 
   0  18   1       19.62       35.28     14.80 o 
   1  18   1     2208.12     2573.91    152.61 o 
   2  18   1     1258.43     1100.44     43.85 o 
   3  18   1      873.63      812.40     38.57 o 
   4  18   1      712.68      774.49     30.07 o 
   5  18   1      647.63      612.98     34.58 o 
   6  18   1      340.09      344.29     40.15 o 
   7  18   1     1931.14     1988.86     96.40 o 
   8  18   1      304.11      380.02     43.98 o 
   9  18   1      609.51      658.34     56.25 o 
  10  18   1       92.26      119.47     31.41 o 
 -10  19   1      214.01      224.52     39.66 o 
  -9  19   1     1126.96     1201.03     76.97 o 
  -8  19   1       51.73       26.21     20.13 o 
  -7  19   1       74.61       59.08     20.76 o 
  -6  19   1      358.27      313.84     41.87 o 
  -5  19   1      115.76      125.52     20.18 o 
  -4  19   1       28.03       38.32     16.24 o 
  -3  19   1     4741.40     5079.57    123.86 o 
  -2  19   1      175.90      209.43     36.96 o 
  -1  19   1      589.12      575.22     34.73 o 
   0  19   1      740.02      793.88     38.81 o 
   1  19   1     1062.71     1219.99     48.59 o 
   2  19   1      380.46      400.70     45.75 o 
   3  19   1     3094.97     3438.95    126.94 o 
   4  19   1      620.03      667.36     28.76 o 
   5  19   1      751.91      834.15     39.67 o 
   6  19   1       58.90       68.82     26.80 o 
   7  19   1      321.01      458.07     45.26 o 
   8  19   1      261.18      300.70     40.84 o 
   9  19   1      197.55      245.13     39.27 o 
  -9  20   1       33.03       12.66     22.87 o 
  -8  20   1      255.28      272.33     42.02 o 
  -7  20   1     2202.63     2347.34     75.56 o 
  -6  20   1       61.06       41.24     17.13 o 
  -5  20   1      686.60      764.11     40.22 o 
  -4  20   1       44.27       59.24     17.85 o 
  -3  20   1       24.36       27.39     15.65 o 
  -2  20   1       42.25       40.25     17.49 o 
  -1  20   1      113.36      106.18     28.27 o 
   0  20   1     1008.43     1047.64     46.86 o 
   1  20   1     1699.32     1628.27     58.79 o 
   2  20   1       80.53       79.94     19.74 o 
   3  20   1     3954.53     4083.69    117.66 o 
   4  20   1        6.43        7.60     15.00 o 
   5  20   1        1.46        6.87     13.33 o 
   6  20   1       78.68       94.83     29.45 o 
   7  20   1     1161.28     1091.18     72.45 o 
   8  20   1        6.30       31.22     23.76 o 
   9  20   1      864.14      977.89     71.27 o 
  -9  21   1      801.85      867.64     68.43 o 
  -8  21   1        2.63       -0.39     20.42 o 
  -7  21   1      793.79      947.20     46.78 o 
  -6  21   1       66.01       51.90     18.39 o 
  -5  21   1      808.59      770.69     41.55 o 
  -4  21   1     1506.74     1416.72     55.42 o 
  -3  21   1      503.58      481.77     34.25 o 
  -2  21   1      209.07      158.28     26.85 o 
  -1  21   1      317.19      332.87     29.18 o 
   0  21   1       57.39       37.19     17.90 o 
   1  21   1       19.83       28.88     19.00 o 
   2  21   1      188.90      186.85     24.88 o 
   3  21   1     1377.03     1416.99     55.11 o 
   4  21   1      118.99      113.19     23.66 o 
   5  21   1     1279.81     1201.86     51.14 o 
   6  21   1       28.72       10.90     22.28 o 
   7  21   1      172.68      127.03     33.38 o 
   8  21   1      113.48       69.70     28.08 o 
   9  21   1      123.92      123.40     33.28 o 
  -8  22   1       50.51       73.63     27.88 o 
  -7  22   1     1748.49     1818.68     67.83 o 
  -6  22   1      388.78      409.15     32.72 o 
  -5  22   1      631.88      550.04     36.79 o 
  -4  22   1      715.32      737.63     41.12 o 
  -3  22   1      143.56      116.88     22.14 o 
  -2  22   1        5.50        2.67     16.10 o 
  -1  22   1     1624.58     1441.54     56.78 o 
   0  22   1      110.27      111.05     22.26 o 
   1  22   1     3748.50     4117.46    110.32 o 
   2  22   1       48.80       58.59     21.50 o 
   3  22   1     1535.06     1456.81     80.55 o 
   4  22   1      774.01      789.39     42.62 o 
   5  22   1      173.14      151.91     23.06 o 
   6  22   1      129.13       75.79     28.86 o 
   7  22   1      581.35      612.49     56.84 o 
   8  22   1      110.06      117.12     33.08 o 
  -8  23   1       77.10       93.07     31.12 o 
  -7  23   1      116.36      148.63     35.64 o 
  -6  23   1        0.53      -10.80     14.51 o 
  -5  23   1      307.10      359.35     32.03 o 
  -4  23   1      858.17      880.29     53.11 o 
  -3  23   1     1199.83     1178.15     63.81 o 
  -2  23   1      907.86      863.61     45.28 o 
  -1  23   1      272.93      346.28     31.31 o 
   0  23   1      316.87      290.16     29.56 o 
   1  23   1      117.21      152.24     23.65 o 
   2  23   1       98.41      110.72     22.35 o 
   3  23   1     4523.99     4381.86    117.55 o 
   4  23   1      177.62      168.91     27.19 o 
   5  23   1      854.59      849.33     45.02 o 
   6  23   1        3.22        5.60     21.60 o 
   7  23   1       46.18       18.65     23.86 o 
   8  23   1      125.61      169.44     37.70 o 
  -7  24   1     1376.57     1508.51     89.83 o 
  -6  24   1      529.12      543.80     37.93 o 
  -5  24   1      373.31      402.36     35.10 o 
  -4  24   1      240.25      219.07     33.97 o 
  -3  24   1       35.94       29.55     17.91 o 
  -2  24   1      172.33      142.42     25.23 o 
  -1  24   1      742.21      738.43     44.07 o 
   0  24   1     2239.57     2426.74    107.30 o 
   1  24   1     2733.74     2680.63     85.55 o 
   2  24   1      828.79      774.13     43.85 o 
   3  24   1      675.43      754.25     63.62 o 
   4  24   1      658.55      685.74     57.87 o 
   5  24   1      214.76      239.44     41.82 o 
   6  24   1      253.85      249.26     41.43 o 
   7  24   1      146.32      125.07     34.85 o 
  -7  25   1       47.37       67.25     28.37 o 
  -6  25   1       55.30       42.88     18.98 o 
  -5  25   1      108.74      148.63     25.50 o 
  -4  25   1      595.75      604.37     40.57 o 
  -3  25   1      347.06      411.16     35.06 o 
  -2  25   1     1482.96     1492.29     61.33 o 
  -1  25   1      198.99      288.29     31.39 o 
   0  25   1      550.08      562.76     40.60 o 
   1  25   1      180.67      171.77     26.71 o 
   2  25   1      532.91      589.29     40.78 o 
   3  25   1     1119.59     1105.15     53.14 o 
   4  25   1      528.58      545.79     39.04 o 
   5  25   1      533.49      469.06     54.58 o 
   6  25   1      224.63      270.36     44.37 o 
   7  25   1      191.73      220.69     41.53 o 
  -6  26   1      820.96      771.75     59.54 o 
  -5  26   1      189.06      229.14     29.80 o 
  -4  26   1      422.49      470.31     85.70 o 
  -3  26   1       33.45       31.72     19.95 o 
  -2  26   1      106.17      119.73     25.34 o 
  -1  26   1      245.47      206.86     29.88 o 
   0  26   1     1279.39     1252.19    102.29 o 
   1  26   1      344.63      290.44     32.16 o 
   2  26   1     1125.56     1217.66     57.57 o 
   3  26   1      202.56      229.49     28.85 o 
   4  26   1      118.77      141.02     42.31 o 
   5  26   1       13.96       44.18     28.57 o 
   6  26   1      261.89      301.49     46.93 o 
  -6  27   1       17.36       35.15     19.16 o 
  -5  27   1       90.03       93.63     23.91 o 
  -4  27   1      555.65      629.13     44.86 o 
  -3  27   1       11.69       -5.06     18.75 o 
  -2  27   1      192.87      238.85     30.74 o 
  -1  27   1       60.83       60.45     22.84 o 
   0  27   1      119.71      164.93     28.16 o 
   1  27   1       80.24      105.78     26.26 o 
   2  27   1      695.92      786.40     47.41 o 
   3  27   1       39.62       15.35     16.99 o 
   4  27   1     1124.34     1223.62     89.29 o 
   5  27   1       86.11      124.38     36.03 o 
  -5  28   1       25.57       18.63     18.62 o 
  -4  28   1       94.93       61.57     23.22 o 
  -3  28   1       29.07       23.26     20.24 o 
  -2  28   1       85.72       64.37     23.46 o 
  -1  28   1       12.50        7.89     19.06 o 
   0  28   1     1643.70     1560.46     67.54 o 
   1  28   1        2.22       10.49     20.34 o 
   2  28   1      879.39      871.89     96.70 o 
   3  28   1        5.86        7.56     17.05 o 
   4  28   1        0.07       39.21     18.93 o 
   5  28   1       82.83      110.74     35.44 o 
  -4  29   1      511.33      556.77     43.12 o 
  -3  29   1       36.42       28.96     21.21 o 
  -2  29   1       89.59      111.49     26.34 o 
  -1  29   1       19.56       32.31     21.29 o 
   0  29   1       83.93      106.80     26.08 o 
   1  29   1       61.11       67.22     24.28 o 
   2  29   1      293.11      297.15     41.28 o 
   3  29   1       21.98       34.55     20.62 o 
   4  29   1     1208.73     1185.72     85.90 o 
  -2  30   1      150.16      204.94     31.89 o 
  -1  30   1      159.98      203.36     32.26 o 
   0  30   1      481.93      515.54     43.39 o 
   1  30   1      120.20      152.20     30.23 o 
   2  30   1      469.38      552.87     44.79 o 
   3 -28   2       10.13       32.20     29.84 o 
   2 -27   2       54.79       71.37     35.24 o 
   3 -27   2       69.82       98.96     37.40 o 
  -6 -26   2      234.81      310.62     51.05 o 
   1 -26   2       84.14       48.69     33.38 o 
   2 -26   2      890.04      939.90     80.70 o 
   3 -26   2       37.63       88.45     36.52 o 
  -7 -25   2        3.89       18.85     23.56 o 
  -6 -25   2      180.90      233.26     44.96 o 
   0 -25   2     2023.90     1991.12    119.87 o 
   1 -25   2      425.25      445.11     58.22 o 
   2 -25   2       37.62       37.11     31.02 o 
   3 -25   2      141.69      112.21     37.99 o 
   7 -25   2      415.34      412.12     55.37 o 
  -7 -24   2      256.53      255.05     47.42 o 
  -6 -24   2      232.67      298.44     48.59 o 
  -5 -24   2      543.82      505.78     56.06 o 
   0 -24   2      388.41      333.59     51.64 o 
   1 -24   2      641.29      805.60     73.24 o 
   2 -24   2     1647.42     1705.73    105.73 o 
   3 -24   2      178.44      207.73     42.51 o 
   4 -24   2      872.99      873.14     73.24 o 
   5 -24   2       85.40       68.43     27.78 o 
   6 -24   2      279.75      279.20     45.36 o 
   7 -24   2       23.21       37.01     27.00 o 
  -8 -23   2      238.17      230.31     47.61 o 
  -7 -23   2       53.37       61.65     30.53 o 
  -6 -23   2       84.03       36.13     25.43 o 
  -5 -23   2      335.40      352.53     48.69 o 
   0 -23   2      983.42     1022.85     80.60 o 
   1 -23   2      274.72      255.15     45.36 o 
   2 -23   2      388.78      376.49     50.95 o 
   3 -23   2      270.12      274.78     44.57 o 
   4 -23   2       16.24       21.96     15.36 o 
   5 -23   2      520.84      534.54     53.31 o 
   6 -23   2      156.59      174.45     38.68 o 
   7 -23   2      878.49      952.76     76.67 o 
   8 -23   2      120.66      176.02     42.12 o 
  -8 -22   2       39.68       62.14     30.83 o 
  -7 -22   2      273.84      278.41     48.69 o 
  -6 -22   2      133.79      105.24     33.77 o 
  -5 -22   2      636.05      603.66     58.22 o 
  -4 -22   2       14.68        6.09     19.44 o 
  -1 -22   2      634.99      623.49     63.62 o 
   0 -22   2      513.18      564.88     60.67 o 
   1 -22   2      411.75      367.85     50.26 o 
   2 -22   2      102.45       96.99     32.30 o 
   3 -22   2      425.16      380.47     32.21 o 
   4 -22   2     1574.00     1562.58     95.08 o 
   5 -22   2       42.69       76.08     27.39 o 
   6 -22   2       10.83       10.31     20.81 o 
   7 -22   2      829.09      915.84     75.49 o 
   8 -22   2       16.19       36.23     26.21 o 
  -9 -21   2      453.54      477.70     61.75 o 
  -8 -21   2       15.88      -17.77     17.87 o 
  -7 -21   2     1329.30     1271.32     91.10 o 
  -6 -21   2       31.23       11.09     21.50 o 
  -5 -21   2      393.04      458.95     49.18 o 
  -4 -21   2      707.38      729.42     59.98 o 
  -1 -21   2     3427.82     3099.08    153.25 o 
   0 -21   2      121.06      104.75     34.46 o 
   1 -21   2       25.93       42.12     27.39 o 
   2 -21   2        1.06       20.63     14.23 o 
   3 -21   2       91.27      113.74     20.59 o 
   4 -21   2      757.04      712.75     41.67 o 
   5 -21   2     1289.01     1202.90     77.75 o 
   6 -21   2      133.96      101.90     32.59 o 
   7 -21   2     1439.39     1657.43     99.74 o 
   8 -21   2       26.84      -12.86     18.55 o 
   9 -21   2       10.83       10.11     20.22 o 
  -9 -20   2       95.54      160.02     39.96 o 
  -8 -20   2       64.55       53.11     27.59 o 
  -7 -20   2      559.66      592.66     58.61 o 
  -6 -20   2      102.45      133.02     33.77 o 
  -5 -20   2     1076.24      974.45     72.35 o 
  -4 -20   2        6.35        0.98     17.97 o 
  -1 -20   2     1109.97     1142.03     81.48 o 
   0 -20   2       64.87       90.12     31.32 o 
   1 -20   2      785.42      856.84     66.36 o 
   2 -20   2      133.40      143.03     20.93 o 
   3 -20   2     3711.94     3995.66    114.12 o 
   4 -20   2      524.68      586.77     37.40 o 
   5 -20   2      148.91      145.00     32.40 o 
   6 -20   2      107.34      118.98     32.00 o 
   7 -20   2      941.50      797.35     68.13 o 
   8 -20   2        6.29       48.59     26.70 o 
   9 -20   2     1090.27     1091.67     85.31 o 
  -9 -19   2     1170.59     1228.62     92.38 o 
  -8 -19   2       34.01       37.70     26.11 o 
  -7 -19   2     1155.30     1195.53     84.72 o 
  -6 -19   2      104.15      124.19     32.99 o 
  -5 -19   2      182.19      175.04     35.44 o 
  -4 -19   2      137.12      129.88     30.83 o 
  -3 -19   2     5017.92     4818.26    182.30 o 
  -2 -19   2      369.56      394.26     48.59 o 
  -1 -19   2      951.74     1001.15     73.73 o 
   0 -19   2       31.49       41.33     24.84 o 
   1 -19   2     2609.74     2424.15     77.26 o 
   2 -19   2       89.07       59.25     16.30 o 
   3 -19   2      425.46      406.40     44.08 o 
   4 -19   2       26.95       28.06     23.36 o 
   5 -19   2      435.70      376.57     35.29 o 
   6 -19   2       51.06       63.52     25.62 o 
   7 -19   2     1150.37     1136.43     79.32 o 
   8 -19   2      165.20      155.41     37.80 o 
   9 -19   2       49.64       15.61     22.87 o 
 -10 -18   2       36.07       62.14     28.37 o 
  -9 -18   2       87.16      129.00     37.40 o 
  -8 -18   2       43.75       40.84     26.60 o 
  -7 -18   2       50.34      108.68     32.69 o 
  -6 -18   2        5.24       22.68     21.11 o 
  -5 -18   2      247.49      260.15     40.05 o 
  -4 -18   2      181.17      168.07     33.28 o 
  -3 -18   2     1666.26     1501.24     82.56 o 
  -2 -18   2      180.56      171.31     35.44 o 
  -1 -18   2       74.57       80.11     29.26 o 
   0 -18   2      195.48      218.92     36.42 o 
   1 -18   2     2356.19     2380.09     74.31 o 
   2 -18   2      445.61      466.44     30.92 o 
   3 -18   2     3154.01     3011.26     91.71 o 
   4 -18   2       62.83       40.74     16.00 o 
   5 -18   2       21.26        7.53     13.24 o 
   6 -18   2       89.54       63.52     26.21 o 
   7 -18   2      496.66      537.88     55.76 o 
   8 -18   2      390.36      379.92     52.33 o 
   9 -18   2      489.81      486.64     60.08 o 
  10 -18   2      149.97      177.00     42.12 o 
 -10 -17   2      161.65      246.21     48.20 o 
  -9 -17   2      363.20      350.96     52.42 o 
  -8 -17   2      709.48      639.69     63.52 o 
  -7 -17   2      193.90      223.93     41.62 o 
  -6 -17   2       30.61       50.95     23.66 o 
  -5 -17   2      276.53      242.68     37.31 o 
  -4 -17   2      411.18      348.21     41.13 o 
  -3 -17   2      375.62      374.03     40.74 o 
  -2 -17   2     3031.92     3119.70    141.27 o 
  -1 -17   2      936.88      966.50     67.44 o 
   0 -17   2      620.55      669.73     55.27 o 
   1 -17   2      674.97      606.04     32.38 o 
   2 -17   2      222.89      238.49     22.97 o 
   3 -17   2     1005.36     1058.57     45.82 o 
   4 -17   2      331.39      341.92     27.59 o 
   5 -17   2       22.37       43.51     15.95 o 
   6 -17   2     1110.98     1155.19     75.69 o 
   7 -17   2      518.03      485.36     50.85 o 
   8 -17   2      285.38      257.60     43.78 o 
   9 -17   2       11.83        5.50     23.27 o 
  10 -17   2       35.15       22.38     24.74 o 
 -10 -16   2      159.79       91.99     36.42 o 
  -9 -16   2       17.23       30.14     23.07 o 
  -8 -16   2       25.33       38.48     25.23 o 
  -7 -16   2       51.76       56.65     26.31 o 
  -6 -16   2      391.06      308.85     42.12 o 
  -5 -16   2      213.00      195.85     34.16 o 
  -4 -16   2     3842.70     3968.98    160.31 o 
  -3 -16   2      894.45      821.89     58.12 o 
  -2 -16   2      185.77      164.83     33.48 o 
  -1 -16   2      517.56      546.13     50.46 o 
   0 -16   2      609.48      470.93     46.04 o 
   1 -16   2      499.00      486.89     43.10 o 
   2 -16   2     2989.99     3038.82     87.00 o 
   3 -16   2     1252.06     1309.70     50.78 o 
   4 -16   2     2325.35     2403.16     76.26 o 
   5 -16   2       44.40       53.02     18.55 o 
   6 -16   2      192.61      228.25     37.50 o 
   7 -16   2       53.04       41.33     24.44 o 
   8 -16   2     2859.26     2715.43    137.54 o 
   9 -16   2      182.67      220.10     44.28 o 
  10 -16   2      236.83      263.39     49.18 o 
 -11 -15   2      142.51      122.81     42.51 o 
 -10 -15   2      790.83      943.23     82.76 o 
  -9 -15   2       79.54       34.46     27.29 o 
  -8 -15   2     2751.04     2795.63    134.59 o 
  -7 -15   2        2.07       -1.37     17.47 o 
  -6 -15   2     1750.98     1663.13     93.46 o 
  -5 -15   2      114.29       85.11     27.00 o 
  -4 -15   2     1503.70     1449.99     78.14 o 
  -3 -15   2      175.70      209.12     23.69 o 
  -2 -15   2    12677.57    13264.26    442.26 o 
  -1 -15   2      981.28      814.82     57.92 o 
   0 -15   2     1560.01     1470.81     82.07 o 
   1 -15   2      389.97      350.78     23.51 o 
   3 -15   2      194.22      216.40     20.96 o 
   4 -15   2      684.34      730.72     37.57 o 
   5 -15   2       36.52       54.51     15.32 o 
   6 -15   2     3472.93     3542.92    146.18 o 
   7 -15   2      482.20      447.27     50.95 o 
   8 -15   2      490.31      464.25     54.58 o 
   9 -15   2       93.55      106.52     33.67 o 
  10 -15   2       88.96      165.12     41.23 o 
 -11 -14   2       21.27       19.93     26.31 o 
 -10 -14   2      264.92      271.25     48.50 o 
  -9 -14   2        5.49        2.36     21.21 o 
  -8 -14   2       87.73      104.06     31.71 o 
  -7 -14   2      313.38      278.12     40.74 o 
  -6 -14   2     1247.31     1312.85     77.85 o 
  -5 -14   2       44.26       50.36     21.89 o 
  -4 -14   2     4457.03     4539.36    167.48 o 
  -3 -14   2     2736.79     2707.47     83.74 o 
  -2 -14   2       87.59       62.50     15.19 o 
  -1 -14   2     1444.19     1601.57     82.86 o 
   0 -14   2     2891.02     3104.79     81.97 o 
   1 -14   2      760.55      693.57     31.45 o 
   2 -14   2     5538.86     5897.05    140.95 o 
   3 -14   2      193.03      212.44     20.13 o 
   4 -14   2     1741.23     1865.87     62.85 o 
   5 -14   2      407.75      431.78     29.35 o 
   6 -14   2       62.13       77.22     17.51 o 
   7 -14   2       69.91       46.83     25.43 o 
   8 -14   2     1934.80     2014.29    109.36 o 
   9 -14   2        3.37        4.32     18.75 o 
  10 -14   2      348.11      347.33     52.13 o 
  11 -14   2       46.05       20.22     25.23 o 
 -11 -13   2        1.39       15.61     27.68 o 
 -10 -13   2      660.21      593.74     64.20 o 
  -9 -13   2      176.95      171.21     39.46 o 
  -8 -13   2     1114.06     1127.01     77.56 o 
  -7 -13   2       97.65      129.39     32.10 o 
  -6 -13   2     1295.06     1158.52     74.61 o 
  -5 -13   2     1138.27     1177.57     71.57 o 
  -4 -13   2     1429.02     1476.70     76.67 o 
  -3 -13   2     1959.32     1784.24     62.65 o 
  -2 -13   2     6117.79     6347.50    158.79 o 
  -1 -13   2     1061.67     1005.96     62.44 o 
   0 -13   2      169.30      163.16     14.94 o 
   1 -13   2     1049.08     1130.32     40.67 o 
   2 -13   2      242.65      243.32     19.73 o 
   3 -13   2     1940.98     1792.82     56.63 o 
   4 -13   2     1921.13     1740.13     59.80 o 
   5 -13   2       24.16       42.10     14.09 o 
   6 -13   2      322.22      322.83     26.33 o 
   7 -13   2       64.53       90.51     29.16 o 
   8 -13   2      804.64      833.97     66.85 o 
   9 -13   2       45.45       42.12     26.90 o 
  10 -13   2       19.84       21.70     25.72 o 
  11 -13   2       45.18       56.15     29.06 o 
 -11 -12   2      245.72      182.80     44.86 o 
 -10 -12   2       11.10       10.70     26.41 o 
  -9 -12   2      233.12      231.78     43.00 o 
  -8 -12   2      454.21      526.99     53.90 o 
  -7 -12   2       38.74       56.65     24.15 o 
  -6 -12   2      683.87      632.03     50.85 o 
  -5 -12   2       24.19       22.97     19.24 o 
  -4 -12   2     3749.87     3692.33    143.23 o 
  -3 -12   2      453.13      459.59     29.46 o 
  -2 -12   2        8.80        6.30      9.13 o 
  -1 -12   2      815.70      700.85     50.07 o 
   0 -12   2     5318.52     5582.32    130.11 o 
   1 -12   2     4992.65     5654.90    132.74 o 
   2 -12   2     6461.68     6792.43    159.41 o 
   3 -12   2     2335.02     2487.92     72.09 o 
   4 -12   2     3861.52     3902.24    104.55 o 
   5 -12   2      217.57      214.45     20.88 o 
   6 -12   2      136.62      153.64     20.04 o 
   7 -12   2       62.79       76.18     26.51 o 
   8 -12   2       67.89       63.22     28.27 o 
   9 -12   2      192.72      231.49     42.41 o 
  10 -12   2      869.51      866.46     73.73 o 
  11 -12   2       15.91       22.48     23.66 o 
 -11 -11   2      324.21      295.79     52.03 o 
 -10 -11   2      274.48      326.32     49.87 o 
  -9 -11   2      666.97      595.51     60.96 o 
  -8 -11   2      714.63      736.88     64.01 o 
  -7 -11   2      720.85      713.02     58.12 o 
  -6 -11   2       41.93       18.16     17.77 o 
  -5 -11   2      659.12      638.31     49.28 o 
  -4 -11   2      222.86      213.72     29.35 o 
  -3 -11   2     2373.30     2251.65     69.09 o 
  -2 -11   2     6544.09     6874.22    163.54 o 
  -1 -11   2    10626.05    11310.16    366.77 o 
   0 -11   2     6050.54     6802.30    153.79 o 
   1 -11   2      940.02      808.35     34.90 o 
   2 -11   2      201.88      217.21     17.72 o 
   3 -11   2      150.39      126.19     14.91 o 
   4 -11   2      399.25      381.41     27.29 o 
   5 -11   2      242.06      251.76     22.11 o 
   6 -11   2     3334.43     3463.07     96.74 o 
   7 -11   2       33.19       43.10     25.52 o 
   8 -11   2      489.34      476.82     52.33 o 
   9 -11   2      122.22       93.85     31.71 o 
  10 -11   2        9.06       12.66     22.97 o 
  11 -11   2      132.35       91.10     32.79 o 
 -11 -10   2      212.15      265.06     49.48 o 
 -10 -10   2      117.50      127.92     37.40 o 
  -9 -10   2      261.51      331.43     47.22 o 
  -8 -10   2      511.62      441.58     49.58 o 
  -7 -10   2      201.75      193.59     34.36 o 
  -6 -10   2     2680.30     2710.62    117.41 o 
  -5 -10   2       73.46       58.31     20.52 o 
  -4 -10   2     6566.26     6830.59    225.40 o 
  -3 -10   2     2964.65     2952.65     83.25 o 
  -2 -10   2      194.48      189.93     17.33 o 
  -1 -10   2      298.99      227.46     27.98 o 
   0 -10   2      167.18      232.66     14.78 o 
   1 -10   2     4035.29     4209.52    132.63 o 
   2 -10   2     5151.49     4953.83    118.10 o 
   3 -10   2     2090.57     2052.60     59.94 o 
   4 -10   2     2406.66     2284.88     67.47 o 
   5 -10   2      599.25      611.42     31.37 o 
   6 -10   2      478.50      519.98     30.29 o 
   7 -10   2     1812.71     1637.70     89.04 o 
   8 -10   2      242.12      286.66     40.84 o 
   9 -10   2      100.14      131.06     33.67 o 
  10 -10   2      434.98      446.19     55.47 o 
  11 -10   2      217.31      247.00     50.17 o 
 -12  -9   2       16.86       16.79     29.16 o 
 -11  -9   2      411.65      388.56     55.96 o 
 -10  -9   2      132.43      124.29     35.24 o 
  -9  -9   2     1240.08     1306.65     52.58 o 
  -8  -9   2      224.82      219.81     22.81 o 
  -7  -9   2     3314.09     3492.59     92.07 o 
  -6  -9   2      130.19      181.35     18.66 o 
  -5  -9   2      695.75      687.59     48.10 o 
  -4  -9   2      229.19      224.22     28.67 o 
  -3  -9   2     2330.96     2805.91     77.82 o 
  -2  -9   2     5809.33     5769.55    140.52 o 
  -1  -9   2     6634.64     6216.13    220.49 o 
   0  -9   2     1452.43     1255.77     44.86 o 
   1  -9   2      619.71      653.68     25.21 o 
   2  -9   2     3295.33     4110.35    136.75 o 
   3  -9   2      581.93      547.49     25.61 o 
   4  -9   2     1363.79     1440.04     47.86 o 
   5  -9   2     3489.67     3569.32     97.64 o 
   6  -9   2      940.37     1002.53     42.20 o 
   7  -9   2     1311.68     1364.39     80.99 o 
   8  -9   2      253.12      303.94     41.72 o 
   9  -9   2      168.87      122.62     33.48 o 
  10  -9   2      495.01      572.14     61.16 o 
  11  -9   2      274.49      228.25     49.38 o 
 -12  -8   2       77.90       69.60     32.40 o 
 -11  -8   2      781.83      748.56     71.27 o 
 -10  -8   2      146.15      158.15     38.58 o 
  -9  -8   2       21.48        2.69     12.24 o 
  -8  -8   2      291.20      294.46     24.38 o 
  -7  -8   2      570.79      549.65     30.82 o 
  -6  -8   2     1586.07     1595.67     52.36 o 
  -5  -8   2     5893.42     5970.10    133.51 o 
  -4  -8   2     3122.70     3164.86    122.32 o 
  -3  -8   2     1463.52     1413.03     48.33 o 
  -2  -8   2     1571.08     1450.04     46.93 o 
  -1  -8   2      623.91      592.17     39.66 o 
   0  -8   2     7240.28     6641.51    144.68 o 
   1  -8   2     3654.65     3562.54     81.78 o 
   2  -8   2       97.26       91.91     11.21 o 
   3  -8   2     8437.97     9633.05    213.95 o 
   4  -8   2      114.14      125.53     14.72 o 
   5  -8   2     1239.74     1211.08     46.02 o 
   6  -8   2     2917.48     2957.60     86.23 o 
   7  -8   2     1964.31     2153.00     69.88 o 
   8  -8   2      598.93      602.87     57.04 o 
   9  -8   2     1834.55     1809.30    104.55 o 
  10  -8   2      284.74      259.07     44.77 o 
  11  -8   2      470.19      506.47     63.03 o 
  12  -8   2      259.24      271.05     53.90 o 
 -12  -7   2       37.43       52.91     30.14 o 
 -11  -7   2      343.81      371.48     52.03 o 
 -10  -7   2      140.30      150.26     21.50 o 
  -9  -7   2     1646.03     1693.36     61.06 o 
  -8  -7   2      114.84      116.30     18.18 o 
  -7  -7   2     2446.47     2329.65     68.63 o 
  -6  -7   2       57.92       68.09     13.51 o 
  -5  -7   2      170.21      175.93     16.51 o 
  -4  -7   2     1807.93     1870.48     53.18 o 
  -3  -7   2     4053.61     3887.26     94.67 o 
  -2  -7   2      945.93      904.93     33.32 o 
   0  -7   2      890.92      754.52     24.64 o 
   1  -7   2     1832.27     1438.78     38.82 o 
   2  -7   2     2770.78     2940.21     73.11 o 
   3  -7   2     3081.63     3653.09     90.33 o 
   4  -7   2      323.00      441.26     24.06 o 
   5  -7   2    10078.61    10777.07    240.56 o 
   6  -7   2      388.21      403.98     40.25 o 
   7  -7   2     2956.40     2932.78    126.35 o 
   8  -7   2      124.92      167.38     35.15 o 
   9  -7   2      230.42      265.65     43.78 o 
  10  -7   2        7.82      -22.38     22.58 o 
  11  -7   2      327.23      352.63     53.70 o 
  12  -7   2       28.95       23.36     31.32 o 
 -12  -6   2       55.69       41.92     31.71 o 
 -11  -6   2     1096.80     1193.37     85.21 o 
 -10  -6   2      292.04      308.82     27.64 o 
  -9  -6   2        7.31       10.96     13.37 o 
  -8  -6   2      392.07      390.69     27.21 o 
  -7  -6   2     2195.65     2127.43    123.06 o 
  -6  -6   2       13.11        8.61      9.44 o 
  -5  -6   2     8287.49     8732.63    184.08 o 
  -4  -6   2      945.50     1037.48     35.66 o 
  -3  -6   2     3690.91     3744.77     74.67 o 
  -2  -6   2      493.49      457.51     21.56 o 
  -1  -6   2     5419.60     4958.45    168.56 o 
   0  -6   2     2762.55     2750.29     65.21 o 
   1  -6   2     1984.18     2285.06     55.60 o 
   2  -6   2      430.78      445.86     21.24 o 
   3  -6   2     9920.24    10117.66    223.22 o 
   4  -6   2     3221.81     3568.93    125.46 o 
   5  -6   2      231.53      215.19     29.26 o 
   6  -6   2       35.02       44.47     21.79 o 
   7  -6   2     1425.02     1349.66     77.65 o 
   8  -6   2      294.11      248.37     39.56 o 
   9  -6   2     1273.33     1306.47     86.10 o 
  10  -6   2       50.67       76.38     31.91 o 
  11  -6   2     1030.55      919.97     80.11 o 
  12  -6   2       47.31       31.91     29.35 o 
 -12  -5   2      120.90      180.44     44.57 o 
 -11  -5   2      229.71      214.51     43.98 o 
 -10  -5   2      119.84      130.69     20.56 o 
  -9  -5   2      862.57      865.83     76.28 o 
  -8  -5   2      554.05      563.04     31.24 o 
  -7  -5   2     1047.86     1154.69     43.97 o 
  -6  -5   2      981.50     1025.17     38.33 o 
  -5  -5   2     1018.21     1055.10     37.27 o 
  -4  -5   2     5600.39     6407.18    139.67 o 
  -3  -5   2      210.80      177.02     13.24 o 
  -2  -5   2     3036.53     2715.41     51.83 o 
   0  -5   2     9205.57     9220.87    195.23 o 
   1  -5   2      231.92      220.59     21.40 o 
   2  -5   2     4696.37     5716.41    126.89 o 
   3  -5   2     1026.02      916.33     48.40 o 
   4  -5   2      873.61      827.49     48.20 o 
   5  -5   2     4659.42     4848.50    167.87 o 
   6  -5   2     1335.71     1494.20     43.57 o 
   7  -5   2     2757.63     2797.20    120.36 o 
   8  -5   2      226.96      219.61     36.32 o 
   9  -5   2       71.52       80.99     30.83 o 
  10  -5   2      235.31      210.77     43.49 o 
  11  -5   2      219.92      241.40     48.20 o 
  12  -5   2       29.72       28.96     32.00 o 
 -12  -4   2       79.89       59.79     32.49 o 
 -11  -4   2      452.79      457.09     56.15 o 
 -10  -4   2      572.92      597.15     58.46 o 
  -9  -4   2      235.49      304.38     25.09 o 
  -8  -4   2      101.36      104.62     16.86 o 
  -7  -4   2     1417.42     1488.49     49.92 o 
  -6  -4   2     4479.11     4529.94    105.53 o 
  -5  -4   2     8934.94     9839.90    204.55 o 
  -4  -4   2     1401.13     1341.22     38.51 o 
  -3  -4   2     6859.48     6424.94    112.33 o 
  -2  -4   2     1986.17     2226.26     44.84 o 
  -1  -4   2      409.36      407.41     25.82 o 
   0  -4   2      530.67      460.90     15.22 o 
   1  -4   2     8994.81     9035.96    199.61 o 
   2  -4   2     4248.38     4226.58    133.12 o 
   4  -4   2    11472.72    13535.61    400.83 o 
   5  -4   2      952.95     1030.32     31.07 o 
   6  -4   2      385.32      392.64     20.47 o 
   7  -4   2      176.35      142.25     28.67 o 
   8  -4   2      787.70      598.95     53.11 o 
   9  -4   2      649.45      600.71     57.53 o 
  10  -4   2       98.23      129.00     35.73 o 
  11  -4   2      615.21      724.21     70.00 o 
  12  -4   2       12.79       33.48     30.14 o 
 -12  -3   2        1.53       26.80     27.59 o 
 -11  -3   2       78.24       65.68     29.94 o 
 -10  -3   2      773.70      766.42     45.36 o 
  -9  -3   2       16.31       21.13     12.53 o 
  -8  -3   2      830.97      825.50     50.07 o 
  -7  -3   2      803.64      885.57     36.84 o 
  -6  -3   2      670.58      742.77     32.04 o 
  -5  -3   2      881.52      954.74     35.88 o 
  -4  -3   2    12079.04    13465.19    263.85 o 
  -3  -3   2     1366.93     1406.49     33.30 o 
  -2  -3   2      524.86      686.69     23.23 o 
  -1  -3   2      702.56      722.67     22.38 o 
   0  -3   2     4101.79     4492.86     95.70 o 
   1  -3   2     4392.98     5429.19    167.68 o 
   2  -3   2     1836.64     1584.88     61.55 o 
   3  -3   2     1029.67      829.75     41.04 o 
   4  -3   2     1805.14     1632.24     51.59 o 
   5  -3   2     3622.19     3792.45     86.05 o 
   6  -3   2     9420.49     9949.78    203.82 o 
   7  -3   2     1032.86     1044.94     65.38 o 
   8  -3   2      120.94      145.00     32.59 o 
   9  -3   2      172.47      150.99     35.15 o 
  10  -3   2      563.56      579.21     59.98 o 
  11  -3   2      250.61      250.44     47.52 o 
  12  -3   2       79.40       60.18     35.24 o 
 -12  -2   2      357.85      325.73     51.25 o 
 -11  -2   2       60.32       52.33     27.49 o 
 -10  -2   2      209.11      158.20     21.49 o 
  -9  -2   2      171.38      168.38     20.16 o 
  -8  -2   2     1669.89     1667.01     55.92 o 
  -7  -2   2     1212.54     1195.53     42.56 o 
  -6  -2   2     6433.49     6554.81    146.80 o 
  -5  -2   2     3307.84     3570.91     83.64 o 
  -4  -2   2     8559.80     9434.27    191.97 o 
  -3  -2   2     3118.01     3711.46     69.05 o 
  -2  -2   2     1150.13     1359.36     29.90 o 
  -1  -2   2     3228.35     3500.45     75.59 o 
   0  -2   2     1597.08     1755.53     43.72 o 
   1  -2   2     6442.13     5959.12    172.09 o 
   3  -2   2     2673.26     2982.95    101.71 o 
   4  -2   2     9183.41     9275.55    242.48 o 
   5  -2   2      381.90      300.12     16.53 o 
   6  -2   2      654.47      623.81     25.33 o 
   7  -2   2      900.71      922.32     61.55 o 
   8  -2   2      630.68      744.34     58.61 o 
   9  -2   2      356.61      331.43     45.55 o 
  10  -2   2     1750.81     1780.74    102.79 o 
  11  -2   2      248.57      159.23     39.86 o 
  12  -2   2      144.39      219.32     48.30 o 
 -12  -1   2        2.41       25.03     26.80 o 
 -11  -1   2       33.65       49.97     26.11 o 
 -10  -1   2     2138.14     2169.12     71.58 o 
  -9  -1   2      108.56      101.97     17.40 o 
  -8  -1   2      276.81      273.38     28.22 o 
  -7  -1   2      248.32      238.71     19.69 o 
  -6  -1   2     2728.82     2630.02     69.04 o 
  -5  -1   2      917.20      888.76     31.52 o 
  -4  -1   2      303.65      285.41     16.59 o 
  -3  -1   2      465.61      394.88     18.29 o 
  -2  -1   2     9870.14     8431.27    154.82 o 
  -1  -1   2    28660.76    31819.97    617.61 o 
   0  -1   2    10401.74    11726.28    229.13 o 
   1  -1   2     7297.85     7813.48    221.48 o 
   2  -1   2     1026.99      785.57     36.03 o 
   3  -1   2      124.79      145.55      7.79 o 
   4  -1   2     8751.93    10088.98    198.65 o 
   5  -1   2     3964.52     4433.27     96.30 o 
   6  -1   2     6878.61     7309.24    156.26 o 
   7  -1   2       66.43       38.39     20.42 o 
   8  -1   2      938.70      905.24     62.44 o 
   9  -1   2      683.52      743.36     61.85 o 
  10  -1   2       74.07       73.63     30.43 o 
  11  -1   2       35.03       66.76     32.00 o 
  12  -1   2      323.88      255.74     50.17 o 
 -12   0   2      640.27      731.08     68.62 o 
 -11   0   2       15.16       37.01     26.02 o 
 -10   0   2       66.88       88.33     28.96 o 
  -9   0   2      267.16      292.04     24.35 o 
  -8   0   2      959.14      985.87     40.39 o 
  -7   0   2       28.00       34.03     11.89 o 
  -6   0   2     8549.22     9345.30    195.45 o 
  -5   0   2      274.37      218.75     16.39 o 
  -4   0   2    13526.48    13632.68    269.21 o 
  -3   0   2       11.54       11.02      4.40 o 
  -2   0   2    25879.09    31693.15    510.82 o 
  -1   0   2     1491.24     1513.02     48.89 o 
   0   0   2    21194.82    24943.25    643.61 o 
   1   0   2       21.98       32.18      2.66 o 
   2   0   2     5497.01     5330.13    163.65 o 
   3   0   2      484.32      474.64     15.56 o 
   4   0   2    12405.09    13962.67    272.42 o 
   5   0   2      566.61      599.96     22.66 o 
   6   0   2      398.65      408.02     20.63 o 
   7   0   2       82.12       55.09     15.22 o 
   8   0   2      121.93      119.47     30.04 o 
   9   0   2       32.77       69.21     27.10 o 
  10   0   2     2528.62     2437.50    122.03 o 
  11   0   2       48.00       40.54     28.96 o 
  12   0   2      400.38      389.15     56.94 o 
 -12   1   2        5.13       -2.55     22.87 o 
 -11   1   2       43.45       75.90     18.65 o 
 -10   1   2     2167.68     2257.33     72.19 o 
  -9   1   2       95.01      100.67     17.05 o 
  -8   1   2      483.94      436.96     35.24 o 
  -7   1   2      244.34      232.77     19.41 o 
  -6   1   2     2770.65     2638.93     68.72 o 
  -5   1   2      858.63      824.75     30.74 o 
  -4   1   2      348.03      305.87     16.89 o 
  -3   1   2      511.87      401.14     16.90 o 
  -2   1   2    11907.77    10197.19    155.13 o 
  -1   1   2    28765.58    30589.98    806.68 o 
   0   1   2    10910.27    12314.95    311.20 o 
   1   1   2     7049.37     7482.66    148.60 o 
   2   1   2      976.29      725.39     35.54 o 
   3   1   2       92.88      108.84     16.69 o 
   4   1   2     8583.07     9918.42    199.08 o 
   5   1   2     3909.61     4386.57     96.67 o 
   6   1   2     7143.02     7590.60    157.35 o 
   7   1   2       71.45       58.53     11.66 o 
   8   1   2      778.53      778.60     59.59 o 
   9   1   2      610.21      605.13     56.74 o 
  10   1   2       47.33       59.10     28.08 o 
  11   1   2       38.67        8.05     24.84 o 
  12   1   2      277.20      284.40     50.46 o 
 -12   2   2      346.20      337.51     48.79 o 
 -11   2   2       47.56       62.48     17.92 o 
 -10   2   2      221.12      191.84     22.36 o 
  -9   2   2      189.26      167.15     28.18 o 
  -8   2   2     1682.53     1726.59     55.62 o 
  -7   2   2     1191.80     1104.77     40.98 o 
  -6   2   2     6517.52     6954.32    147.29 o 
  -5   2   2     3264.03     3461.91     88.01 o 
  -4   2   2     8676.54     9429.01    190.37 o 
  -3   2   2     3164.17     3810.59     81.10 o 
  -2   2   2     1155.03     1438.32     34.11 o 
  -1   2   2     3122.32     3484.31     98.86 o 
   0   2   2     1785.61     1934.22     30.09 o 
   1   2   2     6154.66     5739.86    115.97 o 
   2   2   2     1518.03     1527.12     47.52 o 
   3   2   2     2650.38     2883.32    103.67 o 
   4   2   2     9152.56     9191.35    184.88 o 
   5   2   2      402.99      369.57     18.22 o 
   6   2   2      694.92      661.45     30.92 o 
   7   2   2      892.78      930.69     34.51 o 
   8   2   2      623.34      690.24     54.39 o 
   9   2   2      414.91      450.80     46.63 o 
  10   2   2     1603.89     1661.55     97.78 o 
  11   2   2      219.91      226.78     43.59 o 
  12   2   2      160.96      181.72     44.57 o 
 -11   3   2       59.84       64.51     17.36 o 
 -10   3   2      792.72      806.73     39.92 o 
  -9   3   2       35.15       51.94     14.95 o 
  -8   3   2      746.42      750.90     35.00 o 
  -7   3   2      779.27      908.03     57.33 o 
  -6   3   2      744.48      824.91     54.53 o 
  -5   3   2      911.90     1041.97     34.37 o 
  -4   3   2    11998.25    12970.65    260.89 o 
  -3   3   2     1333.22     1427.85     36.57 o 
  -2   3   2      411.86      539.93     18.95 o 
   0   3   2     3821.61     4270.07     65.39 o 
   1   3   2     4659.20     5794.70    107.95 o 
   2   3   2     1936.86     1683.48     40.37 o 
   3   3   2      919.33      720.60     12.96 o 
   4   3   2     1850.08     1681.70     47.81 o 
   5   3   2     3762.30     3971.08     88.55 o 
   6   3   2     9429.10     9997.75    205.20 o 
   7   3   2     1160.73     1161.87     39.20 o 
   8   3   2      122.18      135.58     31.12 o 
   9   3   2      137.49      113.58     31.22 o 
  10   3   2      550.91      554.96     57.04 o 
  11   3   2      254.52      251.12     45.55 o 
  12   3   2       54.53       86.59     35.34 o 
 -11   4   2      475.09      474.56     44.77 o 
 -10   4   2      537.44      538.52     33.36 o 
  -9   4   2      242.53      322.03     37.99 o 
  -8   4   2      102.65      135.20     26.56 o 
  -7   4   2     1472.03     1478.07     59.74 o 
  -6   4   2     4246.94     4347.43    102.68 o 
  -5   4   2     9114.33     9907.40    201.87 o 
  -4   4   2     1077.92     1087.18     34.31 o 
  -3   4   2     6601.80     6265.31    129.53 o 
  -2   4   2     2024.16     2197.06     48.75 o 
  -1   4   2      348.54      324.51     10.99 o 
   0   4   2      389.11      331.49     13.56 o 
   1   4   2     9834.80     9726.00    175.92 o 
   2   4   2     4335.68     4184.20     70.19 o 
   3   4   2      645.15      684.83     24.55 o 
   4   4   2    11486.76    13472.36    173.14 o 
   5   4   2      971.35      965.59     40.45 o 
   6   4   2      422.35      423.65     22.26 o 
   7   4   2      174.05      144.50     15.58 o 
   8   4   2      757.17      646.36     52.13 o 
   9   4   2      717.42      655.10     57.33 o 
  10   4   2      143.89      118.20     34.07 o 
  11   4   2      659.52      654.41     63.91 o 
  12   4   2       26.08       33.87     30.04 o 
 -11   5   2      268.35      238.85     34.65 o 
 -10   5   2      122.09       97.05     18.80 o 
  -9   5   2      890.36      873.93     59.74 o 
  -8   5   2      568.10      553.13     30.47 o 
  -7   5   2     1093.28     1198.71     42.68 o 
  -6   5   2      952.55     1004.22     35.67 o 
  -5   5   2     1047.23     1076.41     35.21 o 
  -4   5   2     5743.42     6644.53    136.48 o 
  -3   5   2      153.10      150.24     10.51 o 
  -2   5   2     2646.54     2375.86     55.57 o 
  -1   5   2     2864.49     2648.62     44.45 o 
   0   5   2     9393.90     9159.96    174.16 o 
   1   5   2      118.96      141.37     10.02 o 
   2   5   2     4538.16     5512.37     92.38 o 
   3   5   2     1179.35     1094.98     23.82 o 
   4   5   2      869.01      879.50     17.09 o 
   5   5   2     4539.37     4837.15     68.04 o 
   6   5   2     1414.58     1487.59     61.21 o 
   7   5   2     2627.76     2745.27     73.03 o 
   8   5   2      289.13      300.99     38.58 o 
   9   5   2       60.87       73.04     28.67 o 
  10   5   2      249.86      233.35     40.84 o 
  11   5   2      266.19      246.90     45.45 o 
  12   5   2       23.96       41.23     29.94 o 
 -11   6   2     1104.89     1158.23     69.41 o 
 -10   6   2      288.74      322.89     36.62 o 
  -9   6   2        3.55       -9.44     11.24 o 
  -8   6   2      367.52      396.00     25.45 o 
  -7   6   2     2155.70     2173.75     62.12 o 
  -6   6   2       25.21       29.04     10.38 o 
  -5   6   2     8003.58     8666.53    180.05 o 
  -4   6   2     1014.85     1104.43     32.75 o 
  -3   6   2     4060.49     4105.68     84.33 o 
  -2   6   2      440.53      402.77     13.97 o 
  -1   6   2     5451.84     4907.30     77.00 o 
   0   6   2     2882.14     2814.22     64.20 o 
   1   6   2     1714.45     2055.21     48.43 o 
   2   6   2      504.73      510.98     15.49 o 
   3   6   2     9998.56    10261.33    163.64 o 
   4   6   2     3109.03     3450.52     62.76 o 
   5   6   2      228.07      254.82     11.75 o 
   6   6   2       55.08       75.24      6.56 o 
   7   6   2     1357.49     1430.12     46.96 o 
   8   6   2      331.71      344.97     24.25 o 
   9   6   2     1302.24     1378.33     82.96 o 
  10   6   2       68.91       84.33     29.55 o 
  11   6   2      953.98      958.94     75.79 o 
  12   6   2       65.49       57.82     31.41 o 
 -11   7   2      343.10      282.73     37.40 o 
 -10   7   2      141.36      117.61     27.19 o 
  -9   7   2     1592.01     1570.45     78.64 o 
  -8   7   2      105.45       98.31     16.21 o 
  -7   7   2     2439.72     2303.68     65.09 o 
  -6   7   2       45.53       41.97     11.01 o 
  -5   7   2      164.03      176.91     14.87 o 
  -4   7   2     1893.52     1922.29     48.94 o 
  -3   7   2     3836.85     3574.98     65.76 o 
  -2   7   2      915.49      839.75     17.09 o 
  -1   7   2     1169.07     1181.82     33.25 o 
   0   7   2      941.16      796.37     24.73 o 
   1   7   2     1538.92     1180.16     43.20 o 
   2   7   2     2620.01     2839.89     63.26 o 
   3   7   2     3112.31     3571.84     64.91 o 
   4   7   2      294.98      411.32     15.54 o 
   5   7   2    10005.31    10664.92    174.55 o 
   6   7   2      398.11      443.72     16.54 o 
   7   7   2     2966.73     2983.44     78.93 o 
   8   7   2      115.89      118.49     17.52 o 
   9   7   2      194.73      204.59     36.81 o 
  10   7   2        9.40        5.10     23.86 o 
  11   7   2      293.01      271.84     44.96 o 
  12   7   2       33.29       31.81     29.16 o 
 -11   8   2      807.59      816.20     60.18 o 
 -10   8   2      156.76      194.67     31.12 o 
  -9   8   2       15.87       19.34     18.36 o 
  -8   8   2      272.39      284.40     23.01 o 
  -7   8   2      537.52      557.69     29.55 o 
  -6   8   2     1546.44     1640.33     49.35 o 
  -5   8   2     5831.04     5847.89    128.14 o 
  -4   8   2     3237.02     3332.99     51.48 o 
  -3   8   2     1577.53     1511.73     27.16 o 
  -2   8   2     1599.80     1479.64     25.79 o 
  -1   8   2      566.82      562.40     22.24 o 
   0   8   2     7104.38     6467.10    131.01 o 
   1   8   2     3119.63     3143.97     72.43 o 
   2   8   2       58.55       77.93     12.47 o 
   3   8   2     8488.17     9651.33    157.55 o 
   4   8   2      133.27      143.98     10.18 o 
   5   8   2     1363.56     1353.97     32.21 o 
   6   8   2     3075.62     3137.67     79.43 o 
   7   8   2     1946.36     2103.96     66.46 o 
   8   8   2      622.87      679.30     34.53 o 
   9   8   2     1847.30     1942.33     99.55 o 
  10   8   2      229.07      192.51     39.07 o 
  11   8   2      424.66      467.98     55.86 o 
  12   8   2      277.45      312.87     50.17 o 
 -11   9   2      471.71      447.76     45.55 o 
 -10   9   2      139.14      113.78     28.08 o 
  -9   9   2     1282.28     1197.79     67.84 o 
  -8   9   2      277.30      208.22     29.94 o 
  -7   9   2     3246.62     3316.10     86.53 o 
  -6   9   2      134.01      163.03     16.07 o 
  -5   9   2      667.64      652.60     23.93 o 
  -4   9   2      285.55      251.12     11.27 o 
  -3   9   2     2350.75     2745.66     44.14 o 
  -2   9   2     6004.16     6026.90    100.03 o 
  -1   9   2     7071.21     6552.74    131.40 o 
   0   9   2     1551.91     1355.43     38.09 o 
   1   9   2      520.66      528.05     22.68 o 
   2   9   2     3439.27     4213.86     89.75 o 
   3   9   2      470.04      421.14     17.24 o 
   4   9   2     1321.18     1374.95     33.39 o 
   5   9   2     3681.00     3736.27     69.90 o 
   6   9   2      961.44      957.51     38.30 o 
   7   9   2     1344.80     1396.91     49.43 o 
   8   9   2      274.01      315.49     25.03 o 
   9   9   2      202.21      213.23     36.81 o 
  10   9   2      489.69      483.69     54.78 o 
  11   9   2      301.33      223.44     42.21 o 
 -11  10   2      239.86      223.83     35.73 o 
 -10  10   2      103.07      114.96     28.67 o 
  -9  10   2      242.13      286.66     35.64 o 
  -8  10   2      492.84      326.42     36.32 o 
  -7  10   2      244.19      270.02     16.12 o 
  -6  10   2     2828.37     2716.67     47.70 o 
  -5  10   2      141.68      125.08      9.31 o 
  -4  10   2     6361.05     6787.29     96.27 o 
  -3  10   2     2949.11     2982.33     47.22 o 
  -2  10   2      148.82      136.15      8.44 o 
  -1  10   2      346.95      315.05     19.59 o 
   0  10   2      142.22      189.14     30.58 o 
   1  10   2     4133.32     4282.68     92.58 o 
   2  10   2     5162.72     4923.18    105.00 o 
   3  10   2     1985.77     2003.80     43.90 o 
   4  10   2     2349.64     2338.58     49.02 o 
   5  10   2      628.33      680.23     22.99 o 
   6  10   2      531.62      530.69     33.23 o 
   7  10   2     1811.91     1715.70     56.04 o 
   8  10   2      232.39      253.39     23.24 o 
   9  10   2      179.30      200.66     37.11 o 
  10  10   2      487.29      483.40     54.19 o 
  11  10   2      234.53      235.22     43.88 o 
 -11  11   2      321.15      324.16     41.62 o 
 -10  11   2      370.43      438.43     43.49 o 
  -9  11   2      700.01      620.87     25.99 o 
  -8  11   2      787.31      835.92     28.38 o 
  -7  11   2      763.73      729.42     25.96 o 
  -6  11   2       12.32       -4.61     16.92 o 
  -5  11   2      695.47      711.37     19.90 o 
  -4  11   2      174.48      168.53     10.25 o 
  -3  11   2     2275.53     2239.58     45.93 o 
  -2  11   2     6459.27     6911.97    192.17 o 
  -1  11   2    10226.06    10995.96    218.07 o 
   0  11   2     5978.20     6786.11    140.34 o 
   1  11   2      982.00      826.87     30.43 o 
   2  11   2      231.06      225.31     16.29 o 
   3  11   2      123.06      119.35     10.93 o 
   4  11   2      388.35      376.96     17.61 o 
   5  11   2      237.68      253.05     15.58 o 
   6  11   2     3187.95     3314.04     87.75 o 
   7  11   2       99.93       90.21     16.96 o 
   8  11   2      543.19      552.28     32.37 o 
   9  11   2      101.78       51.15     27.78 o 
  10  11   2        2.18       33.57     26.90 o 
  11  11   2      110.44      123.40     36.42 o 
 -11  12   2      232.72      227.56     37.01 o 
 -10  12   2       45.19       59.59     24.15 o 
  -9  12   2      252.57      279.20     19.31 o 
  -8  12   2      487.90      518.60     23.71 o 
  -7  12   2       16.67       37.45     10.18 o 
  -6  12   2      480.70      477.67     21.39 o 
  -5  12   2       13.81        6.65      8.19 o 
  -4  12   2     3717.62     3796.99     72.09 o 
  -3  12   2      550.83      588.39     19.09 o 
  -2  12   2        2.06       -7.70      7.70 o 
  -1  12   2      852.50      659.94     27.97 o 
   0  12   2     5350.09     5516.77    119.54 o 
   1  12   2     4923.55     5498.99    167.28 o 
   2  12   2     6590.38     6918.05    143.33 o 
   3  12   2     2356.06     2483.38     53.29 o 
   4  12   2     3956.61     4076.62     77.37 o 
   5  12   2      171.10      165.70     13.63 o 
   6  12   2      117.23      110.43     19.44 o 
   7  12   2       92.53      110.90     26.06 o 
   8  12   2      156.89      185.08     21.60 o 
   9  12   2      169.04      140.78     33.77 o 
  10  12   2      863.49      924.78     72.45 o 
 -11  13   2        1.54       21.30     20.91 o 
 -10  13   2      614.88      628.79     53.11 o 
  -9  13   2      180.73      192.12     16.79 o 
  -8  13   2     1105.11     1168.16     35.68 o 
  -7  13   2      110.95      111.02     13.40 o 
  -6  13   2     1298.69     1300.26     45.39 o 
  -5  13   2     1200.79     1273.91     44.98 o 
  -4  13   2     1373.38     1420.56     68.38 o 
  -3  13   2     1998.36     1903.58     44.20 o 
  -2  13   2     6352.30     6704.49    140.19 o 
  -1  13   2     1138.56     1068.06     37.33 o 
   1  13   2      999.33     1132.33     39.96 o 
   2  13   2      231.97      214.38     17.94 o 
   3  13   2     1819.37     1605.33     40.93 o 
   4  13   2     2002.03     1851.70     44.23 o 
   5  13   2       25.66       31.59      9.64 o 
   6  13   2      430.21      387.82     26.67 o 
   7  13   2       55.35       81.26     17.24 o 
   8  13   2      754.72      807.19     40.44 o 
   9  13   2       31.98       51.44     27.39 o 
 -11  14   2       18.31       22.48     21.01 o 
 -10  14   2      213.06      288.53     39.96 o 
  -9  14   2        7.35       -6.44      9.42 o 
  -8  14   2       50.44       40.45     11.40 o 
  -7  14   2      292.97      267.69     17.98 o 
  -6  14   2     1175.98     1203.03     46.05 o 
  -5  14   2       54.40       90.29     15.68 o 
  -4  14   2     4397.07     4431.80    105.59 o 
  -3  14   2     2819.98     2733.96     72.12 o 
  -2  14   2       80.85       98.50     15.17 o 
  -1  14   2     1362.97     1486.78     47.59 o 
   0  14   2     2835.71     3075.40     77.76 o 
   1  14   2      716.83      680.63     55.71 o 
   2  14   2     5356.90     5673.00    127.02 o 
   3  14   2      169.43      181.49     18.42 o 
   4  14   2     1785.66     1900.12     46.32 o 
   5  14   2      461.48      415.55     27.14 o 
   6  14   2       74.25       97.53     17.50 o 
   7  14   2       91.30       79.35     16.89 o 
   8  14   2     1974.06     2088.53     69.44 o 
   9  14   2        5.58       20.52     22.48 o 
 -11  15   2      138.27      116.63     31.71 o 
 -10  15   2      803.31      945.10     66.85 o 
  -9  15   2       73.11       77.95     26.60 o 
  -8  15   2     2681.36     2656.43     79.74 o 
  -7  15   2       11.31        4.02     11.97 o 
  -6  15   2     1741.63     1711.97     56.81 o 
  -5  15   2      132.94      104.87     29.50 o 
  -4  15   2     1474.85     1410.29     48.90 o 
  -3  15   2      240.03      223.65     21.01 o 
  -2  15   2    12732.54    13120.56    262.50 o 
  -1  15   2      996.82      817.98     34.29 o 
   0  15   2     1526.28     1541.44     49.33 o 
   1  15   2      322.79      286.09     22.02 o 
   2  15   2       37.78       19.06     12.33 o 
   3  15   2      175.99      205.57     19.08 o 
   4  15   2      703.36      787.82     31.93 o 
   5  15   2       28.31       28.50     10.34 o 
   6  15   2     3476.84     3436.06     94.06 o 
   7  15   2      535.64      503.28     32.65 o 
   8  15   2      487.68      428.97     34.07 o 
   9  15   2       72.46       98.96     27.39 o 
 -10  16   2      158.59      151.38     33.77 o 
  -9  16   2       11.98       31.61     22.78 o 
  -8  16   2       40.46       59.02     18.31 o 
  -7  16   2       71.24       38.02     15.57 o 
  -6  16   2      423.71      380.54     27.70 o 
  -5  16   2      293.01      292.43     24.26 o 
  -4  16   2     3941.08     4229.26    145.05 o 
  -3  16   2      949.89      925.94     39.29 o 
  -2  16   2      212.26      148.57     18.52 o 
  -1  16   2      482.66      496.71     28.00 o 
   0  16   2      699.07      582.40     30.63 o 
   1  16   2      455.37      390.01     31.12 o 
   2  16   2     2954.71     3030.62     80.27 o 
   3  16   2     1244.40     1347.74     47.07 o 
   4  16   2     2334.19     2348.57     55.80 o 
   5  16   2       23.97       18.14     10.52 o 
   6  16   2      184.91      197.34     22.72 o 
   7  16   2       88.76       64.39     17.58 o 
   8  16   2     2869.34     3005.43    120.36 o 
   9  16   2      154.86      200.66     34.36 o 
 -10  17   2      165.23      229.82     38.48 o 
  -9  17   2      350.28      356.56     43.78 o 
  -8  17   2      762.81      685.35     38.17 o 
  -7  17   2      216.80      248.41     24.84 o 
  -6  17   2       62.02       79.61     22.53 o 
  -5  17   2      296.42      258.11     24.11 o 
  -4  17   2      396.64      383.60     27.47 o 
  -3  17   2      407.52      385.81     44.86 o 
  -2  17   2     3033.04     3069.98     82.88 o 
  -1  17   2      917.19      958.51     40.65 o 
   0  17   2      466.84      436.30     28.32 o 
   1  17   2      683.00      678.48     33.90 o 
   2  17   2      237.83      257.50     23.06 o 
   3  17   2      996.06      978.73     41.21 o 
   4  17   2      279.29      314.95     20.23 o 
   5  17   2      102.26      106.65     14.55 o 
   6  17   2     1223.87     1236.42     49.96 o 
   7  17   2      495.27      530.32     48.20 o 
   8  17   2      335.29      306.10     39.66 o 
   9  17   2        5.06      -16.69     16.69 o 
 -10  18   2       41.09       62.93     26.41 o 
  -9  18   2       95.99      118.59     31.02 o 
  -8  18   2       49.76       65.28     18.46 o 
  -7  18   2       45.44       78.35     18.74 o 
  -6  18   2        4.30       -6.43     12.63 o 
  -5  18   2      202.97      212.35     22.90 o 
  -4  18   2      283.78      286.11     25.37 o 
  -3  18   2     1743.08     1629.21     55.69 o 
  -2  18   2      206.58      218.28     22.24 o 
  -1  18   2       95.16       73.89     16.89 o 
   0  18   2      172.41      195.13     21.69 o 
   1  18   2     2371.34     2438.69     83.69 o 
   2  18   2      499.11      523.64     49.67 o 
   3  18   2     3154.51     3157.49    120.26 o 
   4  18   2      102.44      113.93     14.87 o 
   5  18   2        9.86       -3.53     12.29 o 
   6  18   2       90.52       98.92     18.64 o 
   7  18   2      546.21      564.68     49.67 o 
   8  18   2      418.90      399.75     44.67 o 
   9  18   2      515.44      499.99     50.46 o 
  -9  19   2     1205.17     1313.34     81.19 o 
  -8  19   2       23.33       21.96     14.97 o 
  -7  19   2     1208.83     1302.31     58.71 o 
  -6  19   2      116.73      117.47     20.69 o 
  -5  19   2      183.25      194.27     22.92 o 
  -4  19   2      118.04      106.71     19.19 o 
  -3  19   2     5084.02     4787.87    118.56 o 
  -2  19   2      407.26      332.52     26.51 o 
  -1  19   2      895.22      880.59     41.23 o 
   0  19   2       19.83        8.44     14.59 o 
   1  19   2     2643.88     2563.30     74.93 o 
   2  19   2       71.64       43.49     16.99 o 
   3  19   2      412.16      373.15     28.23 o 
   4  19   2       38.14       31.41     11.65 o 
   5  19   2      416.33      398.70     32.45 o 
   6  19   2       71.68       91.01     28.18 o 
   7  19   2     1210.19     1097.85     70.09 o 
   8  19   2      180.56      166.60     33.77 o 
   9  19   2       34.27       47.32     25.52 o 
  -9  20   2       94.23      102.49     30.92 o 
  -8  20   2       56.32       52.90     18.69 o 
  -7  20   2      544.42      552.92     36.52 o 
  -6  20   2       95.15      136.15     22.20 o 
  -5  20   2     1193.24     1240.11     96.75 o 
  -4  20   2        2.71       -0.32     13.29 o 
  -3  20   2     1035.31     1011.25     49.53 o 
  -2  20   2      390.16      379.26     29.21 o 
  -1  20   2     1097.54     1090.93     47.27 o 
   0  20   2       82.30      103.74     19.58 o 
   1  20   2      623.61      642.86     37.23 o 
   2  20   2      116.21      104.70     24.74 o 
   3  20   2     3678.24     3881.57    103.60 o 
   4  20   2      568.30      653.44     29.43 o 
   5  20   2      158.39      145.78     31.51 o 
   6  20   2      129.30      172.78     34.16 o 
   7  20   2      933.36      951.68     65.09 o 
   8  20   2        2.61        3.63     22.28 o 
  -9  21   2      446.24      480.06     53.41 o 
  -8  21   2       16.49       -2.36     20.42 o 
  -7  21   2     1354.53     1377.12     57.09 o 
  -6  21   2       40.28       23.20     15.58 o 
  -5  21   2      400.06      389.86     31.19 o 
  -4  21   2      677.62      654.71     38.28 o 
  -3  21   2     1945.37     1929.38     66.50 o 
  -2  21   2       30.87       25.69     18.11 o 
  -1  21   2     3426.85     3373.50     93.12 o 
   0  21   2       99.37      117.38     20.84 o 
   1  21   2       79.10       86.96     20.48 o 
   2  21   2        4.83        2.44     18.46 o 
   3  21   2       54.13       89.49     19.92 o 
   4  21   2      814.25      779.46     40.94 o 
   5  21   2     1201.39     1256.69     76.48 o 
   6  21   2      140.76      160.61     33.97 o 
   7  21   2     1405.03     1500.26     86.29 o 
   8  21   2       39.75       50.95     26.51 o 
   9  21   2       14.15       27.88     23.86 o 
  -8  22   2       38.98       20.62     23.86 o 
  -7  22   2      300.08      288.76     40.74 o 
  -6  22   2      140.02      114.25     22.36 o 
  -5  22   2      516.22      493.75     73.83 o 
  -4  22   2       15.66       -0.80     15.57 o 
  -3  22   2     1570.43     1540.29     59.49 o 
  -2  22   2      151.62      172.63     24.36 o 
  -1  22   2      664.44      595.48     37.49 o 
   0  22   2      501.45      567.29     36.11 o 
   1  22   2      467.39      462.95     33.60 o 
   2  22   2       59.54       63.50     19.69 o 
   3  22   2      484.29      515.18     34.39 o 
   4  22   2     1622.12     1651.92     61.13 o 
   5  22   2       39.06       57.72     27.10 o 
   6  22   2       10.98       27.98     25.03 o 
   7  22   2      829.52      984.66     69.80 o 
   8  22   2       21.48       39.27     27.39 o 
  -8  23   2      242.23      286.07     44.57 o 
  -7  23   2       48.16       48.61     18.63 o 
  -6  23   2       89.46       66.44     20.00 o 
  -5  23   2      318.57      334.17     31.30 o 
  -4  23   2      589.06      640.47     54.98 o 
  -3  23   2     1454.56     1450.02     92.33 o 
  -2  23   2      661.55      665.33     40.06 o 
  -1  23   2     1499.83     1508.78     59.76 o 
   0  23   2      998.16     1029.87     49.30 o 
   1  23   2      288.19      283.35     28.49 o 
   2  23   2      396.23      358.13     31.17 o 
   3  23   2      266.49      264.85     27.84 o 
   4  23   2       19.05       27.08     16.51 o 
   5  23   2      517.95      558.30     54.98 o 
   6  23   2      180.76      177.40     37.31 o 
   7  23   2      920.15      838.88     64.99 o 
   8  23   2      138.98      162.38     37.40 o 
  -7  24   2      231.64      293.02     31.33 o 
  -6  24   2      201.62      264.67     29.89 o 
  -5  24   2      591.55      614.23     40.02 o 
  -4  24   2      577.76      548.95     61.36 o 
  -3  24   2      947.04      956.06     49.41 o 
  -2  24   2      494.23      411.15     33.93 o 
  -1  24   2      130.05      102.26     26.70 o 
   0  24   2      406.74      406.96     34.05 o 
   1  24   2      711.40      817.33     57.87 o 
   2  24   2     1639.47     1577.89     63.12 o 
   3  24   2      216.92      221.66     38.68 o 
   4  24   2      866.15      885.51     46.30 o 
   5  24   2       97.32      107.50     31.22 o 
   6  24   2      260.72      310.62     44.96 o 
   7  24   2       21.21       15.12     22.97 o 
  -7  25   2       15.03        3.16     16.69 o 
  -6  25   2      219.21      197.76     28.77 o 
  -5  25   2       28.26       43.13     20.27 o 
  -4  25   2      577.56      521.16     39.14 o 
  -3  25   2      571.58      540.69     38.25 o 
  -2  25   2     1555.61     1602.68     65.35 o 
  -1  25   2      445.46      408.71     33.66 o 
   0  25   2     1984.10     1984.00    105.34 o 
   1  25   2      405.44      385.60     34.31 o 
   2  25   2       32.77        9.05     27.24 o 
   3  25   2      160.59      133.42     24.46 o 
   4  25   2      395.20      323.08     47.32 o 
   5  25   2       88.51       85.90     31.12 o 
   6  25   2      590.99      676.70     61.65 o 
   7  25   2      405.78      356.26     48.59 o 
  -6  26   2      250.16      262.90     31.51 o 
  -5  26   2      318.65      301.72     32.93 o 
  -4  26   2     1060.91      999.13     53.00 o 
  -3  26   2       92.76       90.05     23.56 o 
  -2  26   2       59.05       67.55     21.69 o 
  -1  26   2      290.00      297.25     48.15 o 
   0  26   2      503.16      493.95     38.25 o 
   1  26   2       70.00       54.61     21.90 o 
   2  26   2      836.38      918.91     53.26 o 
   3  26   2       22.72       34.81     18.46 o 
   4  26   2      601.52      713.81     64.20 o 
   5  26   2       11.70       17.28     23.36 o 
   6  26   2      171.11      223.93     41.33 o 
  -5  27   2       33.34       30.72     21.04 o 
  -4  27   2      327.82      345.82     43.74 o 
  -3  27   2       47.93       54.47     22.62 o 
  -2  27   2      926.18      863.08     49.69 o 
  -1  27   2       29.81       59.94     22.68 o 
   0  27   2     1085.13     1044.80     54.57 o 
   1  27   2       14.08       18.44     19.42 o 
   2  27   2       61.24       78.55     22.22 o 
   3  27   2       81.45      106.57     24.91 o 
   4  27   2      314.97      366.18     50.26 o 
   5  27   2       63.51       45.75     30.43 o 
  -5  28   2        1.93       20.08     20.65 o 
  -4  28   2      411.16      463.92     39.28 o 
  -3  28   2       84.37      112.33     26.62 o 
  -2  28   2      164.03      180.66     29.36 o 
  -1  28   2       31.13       57.20     22.69 o 
   0  28   2      389.22      399.59     37.04 o 
   1  28   2       51.96       61.43     23.60 o 
   2  28   2      222.89      305.29     33.85 o 
   3  28   2        7.90       12.53     19.98 o 
   4  28   2      150.86      119.87     36.13 o 
  -3  29   2       97.94       93.56     23.97 o 
  -2  29   2      295.30      312.14     35.91 o 
  -1  29   2      269.36      284.06     34.56 o 
   0  29   2      293.16      267.78     33.32 o 
   1  29   2      112.30      118.15     27.57 o 
   2  29   2       11.64       23.23     19.44 o 
   3  29   2       25.33       17.34     19.26 o 
  -2  30   2       22.71       31.92     21.83 o 
  -1  30   2        3.03       -1.26     19.76 o 
   0  30   2       99.40      117.43     27.65 o 
   1  30   2       38.42       40.78     23.31 o 
   2  30   2      144.50      173.40     30.19 o 
   1 -29   3        2.22      -10.70     28.57 o 
   2 -29   3      171.01      169.25     47.32 o 
   3 -29   3      129.47      217.55     51.44 o 
   0 -28   3        5.47        4.91     27.10 o 
   1 -28   3      126.32      124.68     42.61 o 
   2 -28   3      437.01      436.86     64.70 o 
   3 -28   3        2.98        9.82     28.96 o 
   0 -27   3     1395.36     1365.57    103.57 o 
   1 -27   3      103.51      112.21     41.43 o 
   2 -27   3       84.49       73.63     35.93 o 
   3 -27   3       34.50       -8.64     24.84 o 
  -1 -26   3       40.30       24.74     31.12 o 
   0 -26   3      109.65      162.08     44.96 o 
   1 -26   3        6.34      -14.82     25.82 o 
   2 -26   3      624.04      542.99     64.79 o 
   3 -26   3       54.29       70.68     32.99 o 
   4 -26   3      693.09      816.98     75.89 o 
  -7 -25   3      108.92      134.79     38.78 o 
  -1 -25   3      468.31      460.52     60.57 o 
   0 -25   3     1460.67     1435.37    103.96 o 
   1 -25   3      895.03      872.25     79.42 o 
   2 -25   3       42.41       35.34     30.53 o 
   3 -25   3       35.06       12.47     26.11 o 
   4 -25   3       10.22       -0.39     25.23 o 
  -7 -24   3       39.85       48.01     27.00 o 
  -6 -24   3       26.27      -14.33     18.26 o 
  -1 -24   3      323.34      340.36     53.70 o 
   0 -24   3       73.18      108.97     39.07 o 
   1 -24   3       54.95       46.93     32.00 o 
   2 -24   3     1110.39      978.87     81.09 o 
   3 -24   3      747.83      792.83     73.14 o 
   4 -24   3      751.85      849.68     73.73 o 
   7 -24   3      140.54      180.34     40.45 o 
  -8 -23   3      192.63      238.46     47.32 o 
  -7 -23   3      408.18      503.72     60.38 o 
  -6 -23   3      251.44      276.25     46.83 o 
  -2 -23   3        9.74       -3.53     26.11 o 
  -1 -23   3     2464.48     2446.44    137.15 o 
   0 -23   3      433.50      446.19     56.74 o 
   1 -23   3     1858.53     1914.54    113.00 o 
   2 -23   3      189.78      186.82     39.96 o 
   3 -23   3       52.06       35.83     28.86 o 
   4 -23   3       69.64       61.36     31.81 o 
   6 -23   3       96.07       94.54     32.49 o 
   7 -23   3      758.69      815.90     72.45 o 
  -8 -22   3       14.46       32.00     24.84 o 
  -7 -22   3      155.42      191.43     42.41 o 
  -6 -22   3      208.99      176.32     40.05 o 
  -5 -22   3      589.75      558.40     57.23 o 
  -2 -22   3      451.49      351.26     51.15 o 
  -1 -22   3        0.53       23.46     24.74 o 
   0 -22   3      141.35      109.56     35.54 o 
   1 -22   3      341.86      415.86     53.60 o 
   2 -22   3       38.52       52.72     28.08 o 
   3 -22   3     1453.35     1410.24     93.07 o 
   4 -22   3      964.37      872.35     73.43 o 
   5 -22   3      438.30      482.81     52.52 o 
   6 -22   3       55.02       43.88     28.27 o 
   7 -22   3       29.19       41.23     25.43 o 
   8 -22   3       15.22       13.25     22.58 o 
  -9 -21   3      121.69      182.01     43.29 o 
  -8 -21   3       14.91       27.59     24.64 o 
  -7 -21   3     1350.54     1433.31     94.83 o 
  -6 -21   3       45.48       47.02     25.23 o 
  -5 -21   3       16.21       -6.97     19.73 o 
  -2 -21   3       46.57       53.60     28.37 o 
  -1 -21   3     1001.36      985.64     77.65 o 
   0 -21   3       11.75       15.31     24.15 o 
   1 -21   3       13.20       13.35     25.13 o 
   2 -21   3      300.89      272.23     43.69 o 
   3 -21   3      152.95      140.19     36.52 o 
   4 -21   3      236.56      262.49     28.15 o 
   5 -21   3      292.01      346.06     32.96 o 
   6 -21   3      121.75      149.22     34.95 o 
   7 -21   3     1030.28     1103.25     79.72 o 
   8 -21   3       87.71       88.26     32.59 o 
  -9 -20   3      320.77      347.82     54.29 o 
  -8 -20   3      203.76      219.41     44.67 o 
  -7 -20   3      110.39       90.12     32.00 o 
  -6 -20   3      168.33      133.61     36.23 o 
  -5 -20   3     1160.74     1179.83     80.40 o 
  -3 -20   3     1353.68     1358.20     93.66 o 
  -2 -20   3      546.70      614.06     60.77 o 
  -1 -20   3      278.05      276.55     44.18 o 
   0 -20   3      157.77      143.23     36.32 o 
   1 -20   3       95.61      111.52     33.87 o 
   2 -20   3       47.15       74.22     30.63 o 
   3 -20   3     1334.50     1433.31     92.28 o 
   4 -20   3      186.29      173.90     23.76 o 
   5 -20   3      202.03      183.50     25.70 o 
   6 -20   3      228.90      269.48     40.74 o 
   7 -20   3        6.41      -10.60     20.42 o 
   8 -20   3      181.00      148.04     37.89 o 
   9 -20   3      385.20      348.31     54.58 o 
  -9 -19   3      442.69      397.50     56.84 o 
  -8 -19   3      295.64      382.97     53.11 o 
  -7 -19   3     1643.20     1750.69    104.75 o 
  -6 -19   3       27.11       52.52     27.29 o 
  -5 -19   3      188.46      167.09     34.75 o 
  -4 -19   3      134.88      180.83     35.05 o 
  -3 -19   3      492.32      490.17     55.76 o 
  -2 -19   3      495.19      491.55     53.99 o 
  -1 -19   3       42.36       54.19     26.70 o 
   0 -19   3      134.14      140.29     34.46 o 
   1 -19   3      527.11      565.37     56.06 o 
   2 -19   3      404.79      360.67     28.76 o 
   3 -19   3       16.03       -2.64     14.01 o 
   4 -19   3      348.47      356.43     29.59 o 
   5 -19   3       84.86       94.48     20.08 o 
   6 -19   3       21.88        5.20     20.81 o 
   7 -19   3     1680.54     1712.11    100.43 o 
   8 -19   3      526.97      588.83     61.85 o 
   9 -19   3       85.98       92.18     34.75 o 
 -10 -18   3      280.86      306.88     55.47 o 
  -9 -18   3      477.93      402.01     57.63 o 
  -8 -18   3       84.69      111.52     33.08 o 
  -7 -18   3      128.78      112.50     32.10 o 
  -6 -18   3       54.98       70.29     27.78 o 
  -5 -18   3      256.48      217.45     38.48 o 
  -4 -18   3      433.34      414.48     46.53 o 
  -3 -18   3     1592.99     1525.00     94.74 o 
  -2 -18   3        8.59        4.03     22.09 o 
  -1 -18   3      438.94      429.01     48.30 o 
   0 -18   3      150.45      156.68     33.77 o 
   1 -18   3      835.64      798.33     64.20 o 
   2 -18   3     2054.32     2118.70     78.44 o 
   3 -18   3     3959.73     4322.69    117.99 o 
   4 -18   3      595.55      622.57     36.69 o 
   5 -18   3      676.12      692.07     50.21 o 
   6 -18   3      324.38      344.98     44.28 o 
   7 -18   3      128.59      145.00     36.32 o 
   8 -18   3      106.26      134.79     37.21 o 
   9 -18   3      241.74      346.55     54.29 o 
 -10 -17   3        5.79      -19.83     24.44 o 
  -9 -17   3      121.65      104.55     36.91 o 
  -8 -17   3      866.17      882.17     73.73 o 
  -7 -17   3      740.64      661.97     61.26 o 
  -6 -17   3      104.82      158.74     35.05 o 
  -5 -17   3      136.48      160.02     33.28 o 
  -4 -17   3       24.55       32.10     22.48 o 
  -3 -17   3      101.21      151.87     35.64 o 
  -2 -17   3      745.37      771.63     64.99 o 
  -1 -17   3      179.08      167.28     33.08 o 
   0 -17   3      523.19      424.10     46.73 o 
   1 -17   3     1684.26     1668.70     65.48 o 
   2 -17   3       64.71       63.07     15.98 o 
   3 -17   3      602.46      522.79     32.40 o 
   4 -17   3       84.55       77.49     22.48 o 
   5 -17   3      229.05      239.17     25.13 o 
   6 -17   3     1101.70     1108.26     74.02 o 
   7 -17   3     1055.91     1078.12     76.57 o 
   8 -17   3      461.29      389.94     52.23 o 
   9 -17   3       78.35       72.45     29.84 o 
  10 -17   3       19.49       37.89     27.10 o 
 -10 -16   3      325.78      436.77     61.55 o 
  -9 -16   3       52.74       65.58     34.56 o 
  -8 -16   3        2.98       -4.61     21.70 o 
  -7 -16   3        3.91       -0.20     20.13 o 
  -6 -16   3      214.54      254.07     39.96 o 
  -5 -16   3      283.29      273.11     40.05 o 
  -4 -16   3     2879.33     2816.15    124.19 o 
  -3 -16   3      482.84      429.66     31.18 o 
  -2 -16   3     2519.36     2528.70    121.24 o 
  -1 -16   3      489.49      521.98     51.15 o 
   0 -16   3      498.41      515.01     48.20 o 
   1 -16   3      271.19      235.92     21.37 o 
   2 -16   3     1119.63     1089.81     44.35 o 
   3 -16   3     1280.78     1225.56     49.28 o 
   4 -16   3     1218.63     1224.64     50.97 o 
   5 -16   3       89.88      110.36     19.74 o 
   6 -16   3      334.55      314.78     29.09 o 
   7 -16   3       64.46       62.54     27.49 o 
   8 -16   3      670.87      661.09     61.65 o 
   9 -16   3      204.23      161.59     41.23 o 
  10 -16   3      131.11      174.25     43.10 o 
 -10 -15   3      170.98      166.99     43.20 o 
  -9 -15   3       25.87       21.79     26.70 o 
  -8 -15   3     1725.92     1711.03    102.00 o 
  -7 -15   3        3.63       16.30     19.14 o 
  -6 -15   3     1553.21     1501.73     86.98 o 
  -5 -15   3       46.37       54.19     23.95 o 
  -4 -15   3        1.20        3.59     12.38 o 
  -3 -15   3      271.99      255.97     25.82 o 
  -2 -15   3     1803.06     1800.47     96.80 o 
  -1 -15   3       50.39       94.83     26.70 o 
   0 -15   3      497.84      463.07     24.56 o 
   1 -15   3      949.45      986.13     45.16 o 
   2 -15   3     1069.58      907.65     39.23 o 
   3 -15   3      947.67      880.06     39.02 o 
   4 -15   3      148.01      132.27     19.33 o 
   5 -15   3       62.87       84.89     17.47 o 
   6 -15   3     1039.44     1106.25     49.66 o 
   7 -15   3      138.77      119.77     31.02 o 
   8 -15   3     1647.76     1714.47     99.64 o 
   9 -15   3       59.36       91.69     32.69 o 
  10 -15   3       15.70       39.17     24.64 o 
 -11 -14   3       26.44       43.10     29.16 o 
 -10 -14   3      327.55      332.11     54.39 o 
  -9 -14   3       10.89        4.52     24.25 o 
  -8 -14   3       10.03       36.03     27.29 o 
  -7 -14   3       68.94       56.06     24.74 o 
  -6 -14   3     1087.22     1076.55     71.08 o 
  -5 -14   3      471.73      463.27     44.37 o 
  -4 -14   3     6804.75     6778.17    172.86 o 
  -3 -14   3       24.22       18.42     12.69 o 
  -2 -14   3     2433.85     2424.54    113.88 o 
  -1 -14   3     1163.02     1243.15     72.55 o 
   0 -14   3      189.65      164.88     15.28 o 
   1 -14   3      557.91      482.55     26.19 o 
   2 -14   3     2110.02     2039.62    137.00 o 
   3 -14   3      263.16      251.67     22.01 o 
   4 -14   3     1185.67     1109.91     46.45 o 
   5 -14   3     1316.96     1339.70     52.36 o 
   6 -14   3      628.86      587.80     36.42 o 
   7 -14   3      299.47      422.83     47.81 o 
   8 -14   3      193.07      173.67     38.19 o 
   9 -14   3       25.22       14.63     22.78 o 
  10 -14   3      200.51      148.04     39.27 o 
 -11 -13   3       48.75       75.20     33.77 o 
 -10 -13   3      209.06      237.28     47.61 o 
  -9 -13   3      190.78      150.60     38.78 o 
  -8 -13   3     2046.44     1964.02    108.77 o 
  -7 -13   3      117.18      121.63     32.10 o 
  -6 -13   3     1126.63     1088.82     71.57 o 
  -5 -13   3       46.44       58.71     22.19 o 
  -4 -13   3        8.86       19.33     14.09 o 
  -3 -13   3      629.18      587.80     34.06 o 
  -2 -13   3     3100.63     3127.45    138.52 o 
  -1 -13   3       73.93       66.07     21.79 o 
   0 -13   3     1153.31     1123.63     37.48 o 
   1 -13   3      322.80      322.25     21.30 o 
   2 -13   3      386.13      354.80     23.87 o 
   3 -13   3      822.17      936.78     40.10 o 
   4 -13   3      368.60      350.20     26.24 o 
   5 -13   3      153.41      149.11     19.68 o 
   6 -13   3      613.68      596.91     36.33 o 
   7 -13   3      569.81      550.84     52.42 o 
   8 -13   3     2186.62     2283.37    119.08 o 
   9 -13   3      131.70      104.36     34.36 o 
  10 -13   3       27.09       54.19     28.47 o 
  11 -13   3       29.39       90.91     33.48 o 
 -11 -12   3      290.94      254.56     49.48 o 
  -9 -12   3       66.84       48.99     27.00 o 
  -8 -12   3       53.33      121.73     33.67 o 
  -7 -12   3      187.01      168.07     34.95 o 
  -6 -12   3      842.87      760.63     59.88 o 
  -5 -12   3      145.03      156.78     30.34 o 
  -4 -12   3     1239.17     1069.53     46.71 o 
  -3 -12   3       80.85      117.98     30.83 o 
  -2 -12   3     1275.40     1150.96     71.37 o 
  -1 -12   3     1254.05     1105.61     66.17 o 
   0 -12   3      284.50      315.98     18.65 o 
   1 -12   3     2571.34     2821.92    114.62 o 
   2 -12   3     2687.84     2496.55     70.31 o 
   3 -12   3     2914.37     3112.60     86.71 o 
   4 -12   3      530.24      523.44     30.22 o 
   5 -12   3      121.37      118.93     17.87 o 
   6 -12   3      202.86      225.52     23.40 o 
   7 -12   3      561.31      564.29     53.01 o 
   8 -12   3       20.83       28.76     22.78 o 
   9 -12   3       48.04      102.49     32.10 o 
  10 -12   3      570.39      631.54     63.22 o 
  11 -12   3       79.17      113.29     37.01 o 
 -11 -11   3        5.33       21.01     25.33 o 
 -10 -11   3       32.04       28.08     25.23 o 
  -9 -11   3      779.20      789.99     67.15 o 
  -8 -11   3     1490.43     1345.15     87.18 o 
  -7 -11   3      259.03      328.29     41.43 o 
  -6 -11   3      258.55      225.21     35.05 o 
  -5 -11   3      201.14      204.69     31.22 o 
  -4 -11   3      175.79      181.97     20.91 o 
  -3 -11   3      217.19      242.31     21.63 o 
  -2 -11   3     1551.33     1577.23     81.38 o 
  -1 -11   3     2265.15     2063.76     96.70 o 
   0 -11   3     5674.37     5746.58    132.24 o 
   1 -11   3       35.87       40.08     10.02 o 
   2 -11   3      401.05      395.98     22.71 o 
   3 -11   3        3.64       22.55     10.62 o 
   4 -11   3       36.02       24.90     12.14 o 
   5 -11   3      884.18      877.66     40.71 o 
   6 -11   3      972.29     1014.98     44.94 o 
   7 -11   3      119.73       94.63     20.37 o 
   8 -11   3      492.74      489.09     51.83 o 
   9 -11   3      699.21      629.57     60.87 o 
  10 -11   3        2.56       -4.03     19.24 o 
  11 -11   3      129.76      136.36     38.58 o 
 -11 -10   3      325.08      409.28     55.17 o 
 -10 -10   3      484.54      535.71     35.75 o 
  -9 -10   3      149.80      160.65     22.19 o 
  -8 -10   3       38.04       45.48     16.35 o 
  -7 -10   3      355.91      355.48     42.80 o 
  -6 -10   3      258.88      205.77     33.87 o 
  -5 -10   3       17.77       18.85     18.16 o 
  -4 -10   3     1114.75     1041.52     43.06 o 
  -3 -10   3     9110.31     8865.48    207.92 o 
  -1 -10   3     1113.20     1272.11     67.35 o 
   0 -10   3      414.05      385.24     19.34 o 
   1 -10   3     9104.79    10054.54    223.30 o 
   3 -10   3     2305.86     2065.11     61.63 o 
   4 -10   3     2779.64     2738.28     79.71 o 
   5 -10   3     1447.07     1410.85     82.37 o 
   6 -10   3     1344.03     1321.13     52.47 o 
   7 -10   3      284.02      282.03     26.36 o 
   8 -10   3      180.10      128.31     32.00 o 
   9 -10   3       57.86       80.70     30.34 o 
  10 -10   3      343.27      400.05     52.82 o 
  11 -10   3      260.28      289.80     50.85 o 
 -12  -9   3       16.93       34.26     29.06 o 
 -11  -9   3       23.40       24.94     25.72 o 
 -10  -9   3       56.54       58.52     18.09 o 
  -9  -9   3     1230.14     1222.65     51.60 o 
  -8  -9   3      287.45      322.69     27.14 o 
  -7  -9   3     1324.45     1304.31     54.24 o 
  -6  -9   3      612.11      720.90     34.76 o 
  -5  -9   3      430.23      359.70     37.40 o 
  -4  -9   3      200.53      221.44     20.48 o 
  -3  -9   3       35.74       36.59     11.18 o 
  -2  -9   3     3343.13     3463.74     89.56 o 
  -1  -9   3     3279.22     3378.48    136.75 o 
   0  -9   3     1480.37     1234.81     34.63 o 
   1  -9   3      323.44      323.02     20.17 o 
   2  -9   3     5024.88     5181.89    125.18 o 
   3  -9   3      377.47      410.34     23.91 o 
   4  -9   3     1385.24     1207.10     45.62 o 
   5  -9   3      292.67      256.70     22.19 o 
   6  -9   3      401.23      430.21     28.78 o 
   7  -9   3     1103.99     1181.92     49.29 o 
   8  -9   3      616.49      651.37     57.23 o 
   9  -9   3      996.88      995.85     75.40 o 
  10  -9   3      271.27      287.25     47.61 o 
  11  -9   3       71.70      113.49     36.42 o 
 -12  -8   3      126.87      137.73     40.05 o 
 -11  -8   3      830.86      752.88     71.67 o 
 -10  -8   3      372.64      317.25     29.41 o 
  -9  -8   3      173.49      172.79     22.73 o 
  -8  -8   3       44.77       41.45     14.67 o 
  -7  -8   3      356.37      344.18     26.23 o 
  -6  -8   3      127.99      146.62     17.48 o 
  -5  -8   3     2368.95     2094.03     60.67 o 
  -4  -8   3      165.47      137.16     12.75 o 
  -3  -8   3     3810.27     3594.27     98.88 o 
  -2  -8   3     1018.36     1087.26     39.38 o 
  -1  -8   3       96.17      124.78     19.93 o 
   0  -8   3       88.59       82.27      8.94 o 
   1  -8   3      426.47      302.46     17.36 o 
   2  -8   3      317.95      310.08     20.13 o 
   3  -8   3     1705.73     1705.17     53.89 o 
   4  -8   3      334.32      302.73     21.88 o 
   5  -8   3       48.78       52.18     13.21 o 
   6  -8   3     1121.61     1197.29     48.12 o 
   7  -8   3      311.51      352.39     34.11 o 
   8  -8   3      761.39      719.60     59.30 o 
   9  -8   3     1560.09     1574.18     96.21 o 
  10  -8   3       17.02       16.49     24.54 o 
  11  -8   3      531.23      538.96     64.11 o 
 -12  -7   3       57.74       80.50     35.15 o 
 -11  -7   3        0.09       13.74     25.43 o 
 -10  -7   3        5.10       14.29     14.01 o 
  -9  -7   3      630.67      708.83     42.36 o 
  -8  -7   3       10.86       25.27     12.78 o 
  -7  -7   3     2492.15     2443.15     72.29 o 
  -6  -7   3      585.84      554.89     29.34 o 
  -5  -7   3       91.64      116.03     15.46 o 
  -4  -7   3      184.38      163.78     13.24 o 
  -3  -7   3      289.56      280.11     15.32 o 
  -2  -7   3     3414.18     3384.56     86.99 o 
  -1  -7   3      554.55      536.80     37.70 o 
   0  -7   3       25.86        0.05      5.23 o 
   1  -7   3     2671.66     2978.88     71.35 o 
   2  -7   3      739.42      739.94     29.44 o 
   3  -7   3     2358.93     2420.09     67.29 o 
   4  -7   3      335.63      317.08     21.58 o 
   5  -7   3     1273.10     1121.61     60.28 o 
   6  -7   3      337.01      287.15     35.15 o 
   7  -7   3     3061.95     3049.60    129.10 o 
   8  -7   3      385.57      439.32     48.30 o 
   9  -7   3      116.88      191.93     39.07 o 
  10  -7   3       38.52       30.73     25.72 o 
  11  -7   3       50.85       29.45     31.41 o 
 -12  -6   3        6.51       21.60     26.02 o 
 -11  -6   3      930.09     1060.16     79.91 o 
 -10  -6   3       80.52       69.97     17.90 o 
  -9  -6   3      953.10      999.87     45.20 o 
  -8  -6   3      178.71      177.19     20.54 o 
  -7  -6   3      103.74      108.09     19.44 o 
  -6  -6   3      233.93      233.79     19.69 o 
  -5  -6   3     1322.00     1096.34     38.92 o 
  -4  -6   3      116.26      131.14     11.96 o 
  -3  -6   3      286.94      281.26     14.88 o 
  -2  -6   3     5242.52     5175.59    121.71 o 
  -1  -6   3     2922.84     2443.10     95.82 o 
   0  -6   3      729.92      607.57     34.21 o 
   1  -6   3        6.89       31.81      7.87 o 
   2  -6   3     1463.21     1688.32     53.01 o 
   4  -6   3     3263.92     3276.58    121.44 o 
   6  -6   3      974.18      934.89     59.59 o 
   7  -6   3      118.69      124.58     29.65 o 
   8  -6   3       46.20       27.98     24.05 o 
   9  -6   3     2289.06     2512.02    123.11 o 
  10  -6   3       25.40       38.39     29.35 o 
  11  -6   3      942.39     1174.53     89.63 o 
  12  -6   3       19.53       37.31     33.67 o 
 -12  -5   3      222.82      264.28     48.50 o 
 -11  -5   3       95.05      142.40     26.75 o 
 -10  -5   3      375.59      451.25     32.45 o 
  -9  -5   3      226.02      230.39     23.70 o 
  -8  -5   3      252.11      231.60     23.86 o 
  -7  -5   3     2222.84     2100.75     64.29 o 
  -6  -5   3     2158.16     2130.12     62.47 o 
  -5  -5   3      450.46      409.51     26.60 o 
  -4  -5   3       46.69       63.73      9.36 o 
  -3  -5   3        8.24        0.99      5.71 o 
  -2  -5   3      541.21      398.79     16.35 o 
  -1  -5   3     6383.14     5908.17    221.67 o 
   0  -5   3     1078.84     1324.11     35.53 o 
   1  -5   3    10961.22    10825.68    232.20 o 
   2  -5   3      108.36       79.04     10.47 o 
   3  -5   3      569.32      610.33     36.72 o 
   4  -5   3      430.79      461.41     35.93 o 
   5  -5   3       50.18       41.33     18.06 o 
   6  -5   3     2740.27     2713.66    118.30 o 
   7  -5   3     2400.27     2466.66    110.44 o 
   8  -5   3      558.91      586.77     54.29 o 
   9  -5   3      123.67      134.59     33.77 o 
  10  -5   3       98.23       93.36     32.59 o 
  11  -5   3       48.62       62.54     32.89 o 
  12  -5   3       93.96      127.23     42.70 o 
 -12  -4   3       67.23       78.24     32.99 o 
 -11  -4   3      956.15      925.02     46.57 o 
 -10  -4   3      705.28      612.99     47.02 o 
  -9  -4   3     1040.58      994.23     43.33 o 
  -8  -4   3      138.61      126.28     18.14 o 
  -7  -4   3       84.86      103.43     15.63 o 
  -6  -4   3       28.79       13.63      9.24 o 
  -5  -4   3      361.75      272.89     19.86 o 
  -4  -4   3     2372.06     2237.51     48.02 o 
  -3  -4   3      529.35      419.89     24.94 o 
  -2  -4   3     1213.24      963.29     25.46 o 
  -1  -4   3      549.11      490.84     13.62 o 
   0  -4   3     8326.16     8521.14    184.62 o 
   1  -4   3      301.24      280.63     16.84 o 
   3  -4   3       74.93      131.16     19.34 o 
   4  -4   3     5535.33     5593.03    180.24 o 
   5  -4   3     1984.56     1913.76     86.19 o 
   6  -4   3       20.14       16.30     17.87 o 
   7  -4   3      326.80      294.61     37.40 o 
   8  -4   3       20.35       23.27     23.07 o 
   9  -4   3     1102.85     1158.52     77.36 o 
  10  -4   3       81.11       91.01     34.16 o 
  11  -4   3      518.53      463.17     60.28 o 
  12  -4   3        2.81       77.36     34.16 o 
 -12  -3   3       66.39       79.62     31.61 o 
 -11  -3   3       58.29       77.39     24.20 o 
 -10  -3   3      548.37      499.69     33.45 o 
  -9  -3   3      254.26      286.36     24.52 o 
  -8  -3   3      532.97      514.83     34.16 o 
  -7  -3   3      231.11      172.33     18.73 o 
  -5  -3   3     1217.42     1159.49     40.12 o 
  -4  -3   3     2808.83     3057.05     62.73 o 
  -3  -3   3     2519.25     1900.91     41.79 o 
  -2  -3   3     4379.40     3748.18     69.91 o 
  -1  -3   3     7306.81     6996.27    143.50 o 
   0  -3   3     2072.68     2323.14     55.94 o 
   2  -3   3     4214.92     3949.15    126.15 o 
   3  -3   3      851.86      664.43     38.39 o 
   4  -3   3      756.87      901.41     49.77 o 
   5  -3   3     1243.57     1154.43     32.41 o 
   6  -3   3     2113.54     2085.85     94.93 o 
   7  -3   3      279.80      284.11     37.50 o 
   8  -3   3       14.08       22.97     21.89 o 
   9  -3   3       96.87       98.17     30.34 o 
  10  -3   3      367.54      272.72     44.96 o 
  11  -3   3       19.82       39.07     30.83 o 
  12  -3   3       94.94      130.96     41.04 o 
 -12  -2   3      265.18      239.54     45.75 o 
 -11  -2   3      317.84      298.52     28.49 o 
 -10  -2   3     1253.64     1359.55     55.43 o 
  -9  -2   3      100.22      113.60     18.73 o 
  -8  -2   3      588.82      615.51     33.77 o 
  -7  -2   3       70.88       70.20     14.19 o 
  -6  -2   3      924.94      858.30     34.80 o 
  -5  -2   3      625.58      606.82     26.89 o 
  -4  -2   3     3337.14     3020.10     60.17 o 
  -3  -2   3      469.73      479.92     17.34 o 
  -2  -2   3     1484.42     1275.19     30.26 o 
  -1  -2   3    23598.72    24085.72    472.63 o 
   0  -2   3     1646.15     1715.32     40.17 o 
   1  -2   3      582.10      546.91     30.14 o 
   2  -2   3     3126.43     3068.26    103.37 o 
   3  -2   3      381.49      313.46     27.29 o 
   5  -2   3       41.85       43.39      6.33 o 
   6  -2   3      195.07      181.42     30.04 o 
   7  -2   3      276.32      222.06     34.46 o 
   8  -2   3      214.14      209.01     35.34 o 
   9  -2   3      281.05      248.37     40.05 o 
  10  -2   3     1971.08     2037.36    112.11 o 
  11  -2   3      267.00      271.15     47.22 o 
  12  -2   3       44.24       29.35     31.51 o 
 -12  -1   3       17.36       32.10     26.60 o 
 -11  -1   3       55.07       52.45     17.90 o 
 -10  -1   3      699.07      719.81     40.16 o 
  -9  -1   3       39.31       49.35     15.21 o 
  -8  -1   3      554.63      622.14     33.03 o 
  -7  -1   3       97.85       82.29     21.21 o 
  -6  -1   3     1938.07     1803.47     77.41 o 
  -5  -1   3      421.80      344.47     19.78 o 
  -4  -1   3      274.91      263.10     12.92 o 
  -3  -1   3     1113.36     1208.26     32.27 o 
  -1  -1   3     8599.90    10128.05    205.78 o 
   0  -1   3    67954.76    73510.13   1930.94 o 
   1  -1   3     5223.03     5293.61    161.59 o 
   2  -1   3     2342.14     2449.77     87.18 o 
   3  -1   3     1518.39     1329.05     57.33 o 
   4  -1   3      199.73      174.98      9.48 o 
   5  -1   3     1395.11     1414.33     36.49 o 
   6  -1   3      455.72      402.60     37.50 o 
   7  -1   3      153.65      152.56     29.45 o 
   8  -1   3      944.68     1026.78     69.70 o 
   9  -1   3       73.77       61.65     28.76 o 
  10  -1   3      209.41      137.64     38.97 o 
  11  -1   3      118.83      185.54     42.80 o 
  12  -1   3      200.84      182.40     44.18 o 
 -12   0   3      482.68      486.83     56.35 o 
 -11   0   3       11.75       14.16     15.02 o 
 -10   0   3     1479.73     1606.42     59.66 o 
  -9   0   3      141.44      153.66     19.69 o 
  -8   0   3        4.77       -6.07      9.82 o 
  -7   0   3      177.62      150.40     19.19 o 
  -6   0   3     2189.45     2002.75     57.25 o 
  -5   0   3       93.00       72.72     11.17 o 
  -4   0   3       44.43       41.79      6.48 o 
  -3   0   3      410.97      429.53     14.79 o 
  -2   0   3    55541.31    56802.30    913.95 o 
  -1   0   3      594.65      537.20     25.43 o 
   0   0   3     6341.62     6150.45    166.11 o 
   1   0   3      263.52      234.53     11.44 o 
   2   0   3     1036.84     1106.69     48.50 o 
   3   0   3      426.62      446.98     31.71 o 
   4   0   3     5082.56     4790.58    128.70 o 
   5   0   3      864.71      830.18     25.96 o 
   6   0   3       26.64       61.55     22.19 o 
   7   0   3       24.68       29.84     20.22 o 
   8   0   3      180.04      169.25     33.08 o 
   9   0   3       20.33       30.34     25.03 o 
  10   0   3     3171.52     3036.35    143.43 o 
  11   0   3        0.22       -0.59     24.44 o 
  12   0   3      411.54      438.93     60.18 o 
 -11   1   3       43.20       72.45     18.83 o 
 -10   1   3      677.13      708.16     38.66 o 
  -9   1   3       58.35       64.95     15.73 o 
  -8   1   3      649.75      720.25     63.57 o 
  -7   1   3       62.31       53.31     13.25 o 
  -6   1   3     1968.57     1899.67     54.52 o 
  -5   1   3      376.41      325.72     21.40 o 
  -4   1   3      261.44      281.69     16.76 o 
  -3   1   3     1156.37     1323.47     34.71 o 
  -2   1   3     1286.07      777.90     19.36 o 
  -1   1   3     8547.26    10106.97    269.87 o 
   0   1   3    68300.52    74711.16   1930.45 o 
   1   1   3     5013.65     5331.77     70.11 o 
   2   1   3     2482.51     2548.63     88.45 o 
   3   1   3     1375.65     1281.83     32.78 o 
   4   1   3      260.75      210.16     22.58 o 
   5   1   3     1358.90     1315.84     37.28 o 
   6   1   3      354.04      277.85     17.05 o 
   7   1   3      150.30      116.82     28.57 o 
   8   1   3     1007.93      940.58     65.97 o 
   9   1   3       45.03       57.04     26.02 o 
  10   1   3      211.82      266.73     44.47 o 
  11   1   3      121.66      134.40     38.78 o 
  12   1   3      133.04      119.18     39.76 o 
 -11   2   3      280.38      295.20     37.01 o 
 -10   2   3     1307.90     1484.36     55.94 o 
  -9   2   3      107.67      129.47     18.42 o 
  -8   2   3      611.96      662.43     32.62 o 
  -7   2   3       92.89       94.27     18.16 o 
  -6   2   3     1050.32      986.28     35.15 o 
  -5   2   3      618.41      630.11     25.89 o 
  -4   2   3     3329.28     3033.66     70.97 o 
  -3   2   3      609.19      627.10     16.20 o 
  -2   2   3     1989.74     1626.80     51.34 o 
  -1   2   3    22986.41    23555.01    619.27 o 
   0   2   3     1708.44     1774.35     53.31 o 
   1   2   3      721.57      708.78     15.53 o 
   2   2   3     3195.10     3064.58     67.12 o 
   3   2   3      439.64      445.14     17.03 o 
   4   2   3      385.39      388.25     17.30 o 
   5   2   3       15.61       15.04      6.76 o 
   6   2   3      219.05      202.66     15.23 o 
   7   2   3      231.46      211.36     33.87 o 
   8   2   3      153.24      161.00     33.77 o 
   9   2   3      306.40      293.63     42.90 o 
  10   2   3     1924.64     1934.96    108.58 o 
  11   2   3      279.29      243.76     45.85 o 
  12   2   3       64.50       27.19     29.55 o 
 -11   3   3       48.77       54.09     23.86 o 
 -10   3   3      557.45      545.88     33.48 o 
  -9   3   3      144.06      151.61     26.02 o 
  -8   3   3      550.42      534.11     30.02 o 
  -7   3   3      269.13      243.26     19.53 o 
  -6   3   3      166.77      148.29     20.03 o 
  -5   3   3     1362.19     1317.16     39.26 o 
  -4   3   3     2926.82     3253.73     73.34 o 
  -3   3   3     2591.50     1939.97     47.85 o 
  -2   3   3     4272.10     3768.51    111.92 o 
  -1   3   3     6816.88     6448.11    185.64 o 
   0   3   3     2029.18     2282.97     38.09 o 
   1   3   3      113.39      110.49      7.07 o 
   2   3   3     4107.56     3807.10    110.15 o 
   3   3   3      932.92      713.89     23.83 o 
   4   3   3      723.19      820.71     27.17 o 
   5   3   3     1404.14     1248.66     36.33 o 
   6   3   3     2170.80     2061.83     55.49 o 
   7   3   3      338.46      340.46     37.99 o 
   8   3   3       89.27       51.74     26.02 o 
   9   3   3       68.33      105.14     31.41 o 
  10   3   3      407.93      337.61     47.71 o 
  11   3   3       22.52       10.80     26.31 o 
  12   3   3       60.61       61.75     32.49 o 
 -12   4   3       75.81       99.55     28.18 o 
 -11   4   3      955.96      892.77     61.26 o 
 -10   4   3      690.27      662.76     49.67 o 
  -9   4   3     1039.38      907.94     41.53 o 
  -8   4   3      163.68      129.09     17.36 o 
  -7   4   3       53.54       70.08     13.53 o 
  -6   4   3       73.44       53.65     11.08 o 
  -5   4   3      490.35      431.30     20.67 o 
  -4   4   3     2241.56     2010.52     53.16 o 
  -3   4   3      614.55      465.31     17.48 o 
  -2   4   3     1163.65      931.26     39.07 o 
  -1   4   3      443.29      397.99     23.36 o 
   0   4   3     8464.61     8683.92    126.43 o 
   1   4   3      219.83      215.24     10.62 o 
   2   4   3      463.36      452.89     12.33 o 
   3   4   3      181.15      169.54     17.62 o 
   4   4   3     5499.28     5344.69    115.94 o 
   5   4   3     2084.09     2014.94     30.84 o 
   6   4   3       48.28       45.85     10.53 o 
   7   4   3      365.00      297.85     37.40 o 
   8   4   3        6.95        4.91     19.54 o 
   9   4   3     1068.80     1092.06     74.32 o 
  10   4   3       88.91       70.98     30.24 o 
  11   4   3      530.78      483.69     58.12 o 
  12   4   3       13.84       58.31     32.40 o 
 -12   5   3      198.58      171.01     32.99 o 
 -11   5   3      107.17      122.32     29.65 o 
 -10   5   3      386.51      521.29     45.45 o 
  -9   5   3      232.52      282.83     33.38 o 
  -8   5   3      246.73      241.31     21.37 o 
  -7   5   3     2263.47     2107.34     61.05 o 
  -6   5   3     2057.23     2107.08     58.76 o 
  -5   5   3      459.34      401.35     20.88 o 
  -4   5   3       69.17       74.06      9.21 o 
  -3   5   3       24.83       22.56      5.38 o 
  -2   5   3      705.22      523.55     27.78 o 
  -1   5   3     7341.12     7078.15    103.34 o 
   0   5   3     1006.86     1244.48     35.15 o 
   1   5   3    10960.73    10839.88    256.67 o 
   2   5   3       95.55       72.74      5.82 o 
   3   5   3      552.05      576.13     15.33 o 
   4   5   3      349.42      330.12     15.46 o 
   5   5   3       31.87       29.96      5.44 o 
   6   5   3     2930.70     3031.98     74.63 o 
   7   5   3     2227.58     2310.76    105.73 o 
   8   5   3      518.22      479.57     50.17 o 
   9   5   3       71.07      129.10     32.40 o 
  10   5   3       87.07       58.61     30.43 o 
  11   5   3       49.90      112.90     37.60 o 
  12   5   3       78.56       62.83     33.67 o 
 -11   6   3      909.40      924.58     63.62 o 
 -10   6   3       82.48       55.57     23.17 o 
  -9   6   3      919.50      981.62     60.18 o 
  -8   6   3      149.21      121.04     16.66 o 
  -7   6   3       74.00       68.78     13.09 o 
  -6   6   3      194.17      186.97     16.39 o 
  -5   6   3     1268.71      997.47     33.93 o 
  -4   6   3      151.53      154.75     12.10 o 
  -2   6   3     5085.60     5057.90    150.01 o 
  -1   6   3     2922.41     2418.25     51.30 o 
   0   6   3      634.01      518.84     34.31 o 
   1   6   3       37.52       64.73      7.55 o 
   2   6   3     1481.97     1659.23     33.87 o 
   3   6   3      469.67      372.05     14.60 o 
   4   6   3     3257.58     3324.69     60.27 o 
   5   6   3       53.65       42.58      6.44 o 
   6   6   3      911.10      939.12     35.27 o 
   7   6   3      114.52      123.58     16.23 o 
   8   6   3       38.58       36.62     22.78 o 
   9   6   3     2264.36     2360.83    117.90 o 
  10   6   3       16.68        2.45     24.74 o 
  11   6   3      866.77     1092.55     82.96 o 
  12   6   3       28.78       40.35     31.91 o 
 -12   7   3       46.19       90.12     26.90 o 
 -11   7   3        0.14       11.88     21.21 o 
 -10   7   3        2.35       -0.59     17.47 o 
  -9   7   3      608.28      658.73     49.87 o 
  -8   7   3       11.70       29.84     17.97 o 
  -7   7   3     2389.75     2409.26     67.39 o 
  -6   7   3      537.30      494.29     28.03 o 
  -5   7   3      171.24      175.01     14.59 o 
  -4   7   3      227.68      221.87     13.49 o 
  -3   7   3      210.74      203.46     10.61 o 
  -2   7   3     3309.83     3348.87     58.13 o 
  -1   7   3      619.81      648.29     17.88 o 
   0   7   3       25.46        6.86      6.19 o 
   1   7   3     2422.67     2700.88     61.89 o 
   2   7   3      784.89      814.36     24.10 o 
   3   7   3     2374.60     2412.26     47.01 o 
   4   7   3      355.15      337.40     13.84 o 
   5   7   3     1074.58      917.63     34.88 o 
   6   7   3      357.50      333.80     22.24 o 
   7   7   3     3024.34     2929.93     85.85 o 
   8   7   3      347.71      354.01     43.10 o 
   9   7   3      131.39      160.81     36.42 o 
  10   7   3       33.41        9.82     24.35 o 
  11   7   3       53.45       53.41     30.04 o 
 -12   8   3       99.95      118.69     30.53 o 
 -11   8   3      910.33      937.74     63.32 o 
 -10   8   3      373.49      317.29     39.07 o 
  -9   8   3      156.48      189.27     31.32 o 
  -8   8   3       31.62       20.32     19.24 o 
  -7   8   3      352.19      421.25     37.89 o 
  -6   8   3      118.94      130.91     20.32 o 
  -5   8   3     2200.27     1931.41     53.32 o 
  -4   8   3      179.30      147.92     21.89 o 
  -3   8   3     4029.65     4003.86     67.42 o 
  -2   8   3      988.69     1032.67     25.50 o 
  -1   8   3       83.40      100.77     10.72 o 
   0   8   3      107.11       89.94      9.99 o 
   2   8   3      414.72      411.14     19.68 o 
   3   8   3     1797.72     1804.56     38.22 o 
   4   8   3      388.63      351.93     14.71 o 
   5   8   3       36.59        7.72      9.85 o 
   6   8   3     1213.33     1220.26     42.90 o 
   7   8   3      298.39      364.14     36.23 o 
   8   8   3      748.67      708.60     57.92 o 
   9   8   3     1724.16     1532.26     90.91 o 
  10   8   3        7.52        0.79     24.64 o 
  11   8   3      525.64      480.35     58.31 o 
 -11   9   3       30.40       30.04     23.36 o 
 -10   9   3       41.07       36.62     18.85 o 
  -9   9   3     1236.50     1125.73     66.36 o 
  -8   9   3      218.51      250.63     32.89 o 
  -7   9   3     1482.96     1404.54     68.33 o 
  -6   9   3      659.33      636.25     43.69 o 
  -5   9   3      372.94      321.33     18.57 o 
  -4   9   3      189.84      185.11      9.51 o 
  -3   9   3        5.20       11.47      6.71 o 
  -2   9   3     3123.13     3209.89     58.57 o 
  -1   9   3     3707.85     3764.00     81.65 o 
   0   9   3     1214.60      968.51     46.93 o 
   1   9   3      317.81      270.35     16.32 o 
   2   9   3     5250.62     5397.34    109.72 o 
   3   9   3      344.78      362.37     28.69 o 
   4   9   3     1518.62     1349.18     32.10 o 
   5   9   3      258.90      256.52     20.11 o 
   6   9   3      399.90      410.56     25.73 o 
   7   9   3     1078.37     1065.28     42.57 o 
   8   9   3      626.67      631.05     55.27 o 
   9   9   3     1149.11     1127.70     75.69 o 
  10   9   3      230.65      225.89     42.41 o 
  11   9   3       79.27       71.47     33.38 o 
 -11  10   3      357.78      427.34     46.53 o 
 -10  10   3      450.20      487.13     47.12 o 
  -9  10   3      134.98      142.64     29.16 o 
  -8  10   3       31.43       26.90     19.24 o 
  -7  10   3      400.25      410.36     38.48 o 
  -6  10   3      290.06      268.39     15.79 o 
  -5  10   3        4.63       -2.58      6.11 o 
  -4  10   3     1070.41      948.57     21.73 o 
  -3  10   3     9053.05     9051.14    140.02 o 
  -2  10   3      359.81      372.95     20.58 o 
  -1  10   3     1106.25     1267.87     38.57 o 
   0  10   3      355.27      328.17     18.52 o 
   1  10   3     9193.36    10303.67    199.89 o 
   2  10   3      384.41      409.81     20.63 o 
   3  10   3     2334.76     1987.51     47.04 o 
   4  10   3     2909.47     2830.83     56.74 o 
   5  10   3     1401.44     1398.60     47.25 o 
   6  10   3     1397.32     1361.61     47.00 o 
   7  10   3      314.38      291.09     23.92 o 
   8  10   3      167.21      196.74     35.24 o 
   9  10   3       30.36       15.02     23.36 o 
  10  10   3      347.17      309.93     47.02 o 
  11  10   3      292.46      341.15     51.64 o 
 -11  11   3        7.13       19.34     19.54 o 
 -10  11   3       71.88       67.03     14.46 o 
  -9  11   3      802.22      761.03     28.92 o 
  -8  11   3     1556.21     1486.13     46.51 o 
  -7  11   3      223.53      255.53     16.86 o 
  -6  11   3      167.58      173.05     14.38 o 
  -5  11   3      174.52      154.74     13.33 o 
  -4  11   3      167.68      187.58     15.59 o 
  -3  11   3      206.07      194.42     13.01 o 
  -2  11   3     1525.43     1626.72     47.42 o 
  -1  11   3     2359.04     2201.44     56.84 o 
   0  11   3     5750.76     5703.58    121.08 o 
   1  11   3       77.67       99.07     12.19 o 
   2  11   3      297.24      298.00     18.85 o 
   3  11   3        6.25       34.73      8.34 o 
   4  11   3       48.21       34.57      8.79 o 
   5  11   3      941.04      898.41     37.56 o 
   6  11   3      875.22      917.34     39.65 o 
   7  11   3      124.07      150.41     20.42 o 
   8  11   3      504.28      464.45     49.67 o 
   9  11   3      608.10      593.05     57.14 o 
  10  11   3        6.96       30.83     27.49 o 
  11  11   3      123.59      168.76     41.53 o 
 -11  12   3      261.50      242.68     39.37 o 
 -10  12   3      203.33      190.20     17.71 o 
  -9  12   3       91.14       81.14     14.84 o 
  -8  12   3       56.67       81.89     13.42 o 
  -7  12   3      150.39      140.07     14.45 o 
  -6  12   3      930.38      881.86     28.92 o 
  -5  12   3      198.96      211.69     14.75 o 
  -4  12   3     1324.53     1118.53     30.69 o 
  -3  12   3       73.90       65.47     12.77 o 
  -2  12   3     1518.59     1366.22     42.50 o 
  -1  12   3     1220.84     1115.61     39.12 o 
   0  12   3      288.19      322.44     36.37 o 
   1  12   3     2607.80     2899.50     70.13 o 
   2  12   3     2680.20     2394.55     62.05 o 
   3  12   3     2883.65     3172.86     64.21 o 
   4  12   3      500.47      479.78     20.70 o 
   5  12   3      141.14      136.37     17.88 o 
   6  12   3      217.86      247.44     22.47 o 
   7  12   3      482.59      484.87     42.46 o 
   8  12   3       52.06       64.79     26.80 o 
   9  12   3       29.79       44.18     27.29 o 
  10  12   3      561.68      592.86     60.87 o 
  11  12   3       45.85       63.22     31.81 o 
 -11  13   3       38.78       57.43     26.11 o 
 -10  13   3      195.58      218.75     19.03 o 
  -9  13   3      189.63      161.12     16.60 o 
  -8  13   3     2001.29     2007.18     55.22 o 
  -7  13   3      136.33      122.32     14.33 o 
  -6  13   3     1102.82     1028.29     32.44 o 
  -5  13   3       61.41       51.26     10.29 o 
  -4  13   3       10.25       26.67     11.92 o 
  -3  13   3      611.65      576.49     28.90 o 
  -2  13   3     3442.81     3461.03     82.82 o 
  -1  13   3       51.58       22.58     10.41 o 
   0  13   3     1123.85     1009.58     36.91 o 
   1  13   3      313.86      343.68     21.03 o 
   2  13   3      327.14      307.11     20.85 o 
   3  13   3      904.76      988.92     30.20 o 
   4  13   3      346.77      337.28     18.18 o 
   5  13   3      124.52      113.99     18.01 o 
   6  13   3      646.81      645.34     43.05 o 
   7  13   3      549.64      620.34     38.43 o 
   8  13   3     2203.17     2411.19    114.27 o 
   9  13   3      104.85      108.77     33.18 o 
  10  13   3       28.49       52.62     29.16 o 
 -11  14   3       21.53       51.44     25.43 o 
 -10  14   3      260.84      313.07     42.02 o 
  -9  14   3        6.85       12.75     10.22 o 
  -8  14   3        4.58       10.71     10.30 o 
  -7  14   3       65.65       76.71     12.99 o 
  -6  14   3      989.64      996.75     32.58 o 
  -5  14   3      487.44      461.36     52.67 o 
  -4  14   3     6781.53     6878.28    150.12 o 
  -3  14   3       18.73       17.09     11.38 o 
  -2  14   3     2340.10     2348.71     65.17 o 
  -1  14   3     1054.47     1204.35     41.81 o 
   0  14   3      220.25      230.34     18.83 o 
   1  14   3      638.04      579.77     30.38 o 
   2  14   3     2301.58     2211.81     69.65 o 
   3  14   3      267.47      236.56     19.36 o 
   4  14   3     1209.76     1103.28     33.54 o 
   5  14   3     1227.07     1174.74     47.22 o 
   6  14   3      608.09      582.30     33.71 o 
   7  14   3      297.91      359.37     27.75 o 
   8  14   3      206.67      223.86     24.56 o 
   9  14   3       23.12       35.05     26.70 o 
  10  14   3      229.67      291.37     46.63 o 
 -10  15   3      187.44      187.90     36.13 o 
  -9  15   3       11.63        7.77     10.26 o 
  -8  15   3     1647.88     1678.05     46.38 o 
  -7  15   3        6.85       16.07     10.50 o 
  -6  15   3     1427.28     1474.15     53.73 o 
  -5  15   3       29.04       19.98     14.14 o 
  -4  15   3        1.09        6.58     11.76 o 
  -3  15   3      332.66      354.06     24.12 o 
  -2  15   3     1784.06     1783.87     55.60 o 
  -1  15   3       76.14       86.77     14.79 o 
   0  15   3      395.40      350.54     23.71 o 
   1  15   3      864.06      872.15     36.02 o 
   2  15   3     1112.47      976.68     37.32 o 
   3  15   3      846.83      727.75     33.59 o 
   4  15   3      138.27      152.85     14.60 o 
   5  15   3      100.81      136.08     19.58 o 
   6  15   3      989.93     1032.12     45.04 o 
   7  15   3      129.60      132.39     20.36 o 
   8  15   3     1658.35     1759.28     63.95 o 
   9  15   3       37.98       53.41     30.92 o 
 -10  16   3      303.56      377.57     46.93 o 
  -9  16   3       38.90       45.05     16.64 o 
  -8  16   3        8.58        6.94     14.57 o 
  -7  16   3        1.71        9.54     13.43 o 
  -6  16   3      218.33      216.81     22.85 o 
  -5  16   3      362.21      369.03     26.69 o 
  -4  16   3     2844.27     2813.92     78.72 o 
  -3  16   3      403.08      375.14     26.55 o 
  -2  16   3     2491.78     2532.65     71.22 o 
  -1  16   3      431.23      490.72     28.56 o 
   0  16   3      538.42      535.96     38.19 o 
   1  16   3      249.71      238.39     20.75 o 
   2  16   3     1106.37     1107.57     42.16 o 
   3  16   3     1308.32     1216.28     44.43 o 
   4  16   3     1266.28     1180.75     36.78 o 
   5  16   3       39.67       54.67     16.38 o 
   6  16   3      350.96      334.09     27.51 o 
   7  16   3       72.69       40.05     16.03 o 
   8  16   3      675.67      657.03     40.00 o 
 -10  17   3        5.46       20.42     20.91 o 
  -9  17   3      130.60      157.83     23.57 o 
  -8  17   3      915.04      959.88     52.08 o 
  -7  17   3      732.25      671.08     37.55 o 
  -6  17   3      173.46      179.21     22.38 o 
  -5  17   3      113.50      129.94     19.78 o 
  -4  17   3       15.90       19.91     14.62 o 
  -3  17   3      162.28      210.93     21.87 o 
  -2  17   3      928.31      973.69     40.47 o 
  -1  17   3      135.01      116.14     18.00 o 
   0  17   3      718.24      640.54     35.49 o 
   1  17   3     1751.04     1650.80     61.60 o 
   2  17   3       88.74      113.81     17.91 o 
   3  17   3      528.97      516.38     29.98 o 
   4  17   3       83.86       95.33     14.01 o 
   5  17   3      269.07      265.58     25.23 o 
   6  17   3     1151.30     1133.58     49.14 o 
   7  17   3     1053.86     1030.20     47.79 o 
   8  17   3      536.78      526.86     35.78 o 
 -10  18   3      273.23      276.94     42.90 o 
  -9  18   3      527.08      533.32     41.58 o 
  -8  18   3       78.66      129.83     22.39 o 
  -7  18   3      162.34      184.29     23.46 o 
  -6  18   3       83.94      102.67     19.33 o 
  -5  18   3      191.50      205.38     22.73 o 
  -4  18   3      510.76      539.04     32.76 o 
  -3  18   3     1641.45     1620.61     56.02 o 
  -2  18   3       13.37       14.57     13.43 o 
  -1  18   3      470.33      410.85     28.95 o 
   0  18   3      113.05       95.71     31.02 o 
   1  18   3      779.71      877.80     39.53 o 
   2  18   3     2121.09     2138.89     65.87 o 
   3  18   3     3900.64     4181.52    105.61 o 
   4  18   3      551.99      571.26     34.49 o 
   5  18   3      636.09      640.24     37.07 o 
   6  18   3      313.88      354.78     37.70 o 
   7  18   3      139.07      145.96     22.59 o 
   8  18   3      129.34      144.80     32.59 o 
  -9  19   3      473.89      428.82     51.00 o 
  -8  19   3      301.75      324.07     30.30 o 
  -7  19   3     1655.98     1677.42     63.17 o 
  -6  19   3       14.97       14.70     15.46 o 
  -5  19   3      162.61      170.11     22.62 o 
  -4  19   3      105.89      146.25     21.72 o 
  -3  19   3      526.44      437.69     35.29 o 
  -2  19   3      485.39      458.93     36.81 o 
  -1  19   3       86.90      103.58     18.12 o 
   0  19   3      121.26      102.27     22.09 o 
   1  19   3      572.92      544.06     33.10 o 
   2  19   3      367.40      366.19     28.10 o 
   3  19   3       19.23       26.43     15.39 o 
   4  19   3      397.02      390.68     41.62 o 
   5  19   3       31.27       18.55     37.80 o 
   6  19   3        5.53       -9.14     13.55 o 
   7  19   3     1752.11     1735.09     89.73 o 
   8  19   3      527.08      664.72     56.35 o 
  -9  20   3      315.78      296.77     43.69 o 
  -8  20   3      175.54      189.08     25.81 o 
  -7  20   3      117.13       88.06     20.34 o 
  -6  20   3      195.67      207.84     25.09 o 
  -5  20   3     1297.52     1217.73     51.06 o 
  -4  20   3      194.63      221.85     25.19 o 
  -3  20   3     1495.25     1425.92     66.07 o 
  -2  20   3      506.83      606.01     34.98 o 
  -1  20   3      254.00      243.03     25.07 o 
   0  20   3      197.11      176.37     22.41 o 
   1  20   3       36.42       38.76     16.51 o 
   2  20   3       54.15       91.83     19.14 o 
   3  20   3     1339.71     1402.45     53.13 o 
   4  20   3      164.08      135.26     20.86 o 
   5  20   3      197.53      209.06     24.74 o 
   6  20   3      191.62      205.45     25.78 o 
   7  20   3        6.09        6.28     21.60 o 
   8  20   3      169.38      148.73     33.38 o 
  -9  21   3      167.69      200.27     38.39 o 
  -8  21   3       10.81        2.86     15.30 o 
  -7  21   3     1345.78     1346.74     57.62 o 
  -6  21   3       55.56       32.35     16.92 o 
  -5  21   3        6.10       18.15     15.78 o 
  -4  21   3      531.06      500.12     34.25 o 
  -3  21   3      257.32      311.23     28.74 o 
  -2  21   3       64.34       58.18     17.96 o 
  -1  21   3      935.84      944.89     62.24 o 
   0  21   3        9.51        9.42     14.89 o 
   1  21   3       27.26       39.12     16.26 o 
   2  21   3      264.23      236.91     24.80 o 
   3  21   3      163.23      178.66     40.89 o 
   4  21   3      284.28      296.77     28.56 o 
   5  21   3      319.83      318.52     29.69 o 
   6  21   3      111.83      176.32     36.03 o 
   7  21   3     1025.94     1036.01     70.88 o 
   8  21   3       96.91      165.22     35.64 o 
  -8  22   3       11.34        0.85     13.83 o 
  -7  22   3      179.54      201.54     27.11 o 
  -6  22   3      211.77      191.79     26.23 o 
  -5  22   3      526.90      526.30     36.33 o 
  -4  22   3      123.58      116.94     32.49 o 
  -3  22   3     3634.89     3525.45     99.82 o 
  -2  22   3      462.08      389.32     31.53 o 
  -1  22   3        7.32       -1.50     23.86 o 
   0  22   3      124.99      127.11     22.17 o 
   1  22   3      354.12      449.86     38.19 o 
   2  22   3       62.64       88.88     19.85 o 
   3  22   3     1479.45     1412.83     91.40 o 
   4  22   3      929.54      883.18     46.04 o 
   5  22   3      429.33      521.98     52.33 o 
   6  22   3       61.31       79.91     30.34 o 
   7  22   3       32.47       62.24     28.08 o 
   8  22   3       29.35       45.75     26.21 o 
  -8  23   3      180.62      199.86     28.31 o 
  -7  23   3      401.80      482.41     38.43 o 
  -6  23   3      205.61      226.70     28.16 o 
  -5  23   3      439.30      374.61     33.32 o 
  -4  23   3      173.26      138.18     23.81 o 
  -3  23   3      204.15      178.59     27.49 o 
  -2  23   3        5.62        9.64     16.58 o 
  -1  23   3     2477.27     2577.46     81.65 o 
   0  23   3      463.54      427.69     32.66 o 
   1  23   3     1863.41     1880.70     67.46 o 
   2  23   3      172.43      195.62     25.34 o 
   3  23   3       37.56       37.73     17.85 o 
   4  23   3      100.98      146.37     36.42 o 
   5  23   3      284.79      261.43     41.13 o 
   6  23   3       70.74       55.76     25.92 o 
   7  23   3      841.59      938.42     69.60 o 
  -7  24   3       46.83       52.25     19.66 o 
  -6  24   3       13.20        4.45     16.11 o 
  -5  24   3      477.78      435.81     36.38 o 
  -4  24   3      349.95      389.66     42.41 o 
  -3  24   3     1272.95     1137.08     53.94 o 
  -2  24   3      406.83      389.42     32.55 o 
  -1  24   3      296.02      360.71     32.05 o 
   0  24   3       65.81       80.16     20.54 o 
   1  24   3       65.36       51.18     18.73 o 
   2  24   3     1113.75     1093.63     50.83 o 
   3  24   3      767.57      815.05     44.01 o 
   4  24   3      709.99      687.79     62.24 o 
   5  24   3      532.59      524.04     53.41 o 
   6  24   3       31.38       62.73     29.75 o 
   7  24   3      116.27      142.64     36.42 o 
  -7  25   3      140.92      138.30     25.68 o 
  -6  25   3      248.33      279.99     31.96 o 
  -5  25   3      161.07      190.56     28.40 o 
  -4  25   3       14.55       19.55     18.49 o 
  -3  25   3      247.65      243.64     29.70 o 
  -2  25   3      173.26      184.26     27.55 o 
  -1  25   3      478.81      433.63     36.25 o 
   0  25   3     1583.10     1535.07     62.22 o 
   1  25   3      899.49      950.69     48.76 o 
   2  25   3       10.27       23.77     18.08 o 
   3  25   3       43.19       72.55     32.99 o 
   4  25   3        8.61       -3.53     22.58 o 
   5  25   3       24.36       37.60     26.90 o 
   6  25   3      332.32      374.43     50.85 o 
  -6  26   3       73.98       77.74     23.72 o 
  -5  26   3      263.18      248.49     31.82 o 
  -4  26   3     1035.02     1109.93     55.98 o 
  -3  26   3       45.71       18.82     19.42 o 
  -2  26   3      466.48      392.65     34.65 o 
  -1  26   3       58.76       56.97     21.02 o 
   0  26   3      115.08      121.74     25.00 o 
   1  26   3        7.51       13.49     16.69 o 
   2  26   3      613.25      615.29     40.89 o 
   3  26   3       61.22      103.77     33.57 o 
   4  26   3      667.91      706.25     65.19 o 
   5  26   3       90.27      103.37     34.65 o 
   6  26   3       39.46       57.14     27.19 o 
  -5  27   3       46.44       75.92     24.08 o 
  -4  27   3       17.15       10.79     19.04 o 
  -3  27   3       84.03       82.29     23.91 o 
  -2  27   3      306.25      304.64     32.79 o 
  -1  27   3      180.20      126.40     26.50 o 
   0  27   3     1368.31     1333.55     60.50 o 
   1  27   3       93.11       60.42     20.93 o 
   2  27   3       83.88       79.31     22.75 o 
   3  27   3       29.49       19.63     26.02 o 
   4  27   3       26.52       16.00     23.95 o 
   5  27   3       92.57       98.17     33.08 o 
  -4  28   3      517.32      496.88     40.77 o 
  -3  28   3       16.92        0.44     19.24 o 
  -2  28   3      443.21      451.36     39.46 o 
  -1  28   3       92.54       86.60     24.34 o 
   0  28   3        4.91       -8.41     17.25 o 
   1  28   3      123.90      157.13     27.15 o 
   2  28   3      471.52      553.95     41.18 o 
   3  28   3        3.85      -20.42     21.70 o 
   4  28   3      407.28      466.61     58.02 o 
  -3  29   3       16.31       33.78     22.57 o 
  -2  29   3      209.13      182.86     31.32 o 
  -1  29   3       31.30       42.08     22.32 o 
   0  29   3      765.07      683.70     45.93 o 
   1  29   3        7.31       31.53     19.92 o 
   2  29   3      170.44      186.58     29.57 o 
   3  29   3      107.39      161.79     41.72 o 
  -1  30   3       10.18       34.83     21.72 o 
   0  30   3       22.38       25.62     21.79 o 
   0 -29   4      642.67      594.63     75.59 o 
   1 -29   4       84.07      122.91     44.47 o 
   2 -29   4      597.27      662.17     76.67 o 
  -1 -28   4       32.96       42.80     35.54 o 
   0 -28   4      171.88      188.29     50.75 o 
   1 -28   4      271.22      267.62     55.17 o 
   2 -28   4      240.46      289.80     55.76 o 
   3 -28   4       28.57       51.83     34.75 o 
  -1 -27   4       49.88       14.23     31.61 o 
   0 -27   4     1496.38     1341.42    105.73 o 
   1 -27   4       15.22       14.53     31.81 o 
   2 -27   4      389.78      472.30     64.70 o 
   3 -27   4        2.67       -2.26     25.52 o 
   4 -27   4       68.58       17.28     29.06 o 
  -2 -26   4     1093.29      996.05     91.40 o 
  -1 -26   4       91.50      105.04     41.82 o 
   0 -26   4      282.06      230.51     49.97 o 
   1 -26   4      246.57      190.45     46.04 o 
   2 -26   4      397.15      401.42     59.59 o 
   3 -26   4       27.43        5.30     28.27 o 
   4 -26   4      668.94      729.81     74.02 o 
  -2 -25   4      118.08      134.10     43.59 o 
  -1 -25   4      114.98      150.89     45.16 o 
   0 -25   4     1584.19     1555.33    107.89 o 
   1 -25   4      447.27      456.30     59.59 o 
   2 -25   4      417.79      341.44     55.07 o 
   3 -25   4      199.43      196.44     46.04 o 
   4 -25   4      213.17      253.97     51.15 o 
  -7 -24   4      111.64      146.96     39.17 o 
  -3 -24   4      736.80      829.26     77.75 o 
  -2 -24   4      918.87      882.76     82.86 o 
  -1 -24   4      617.95      585.40     67.35 o 
   0 -24   4      344.64      338.40     53.90 o 
   1 -24   4      236.52      185.05     44.67 o 
   2 -24   4      436.39      362.94     53.50 o 
   3 -24   4      608.98      604.54     66.07 o 
   4 -24   4      827.47      823.95     75.69 o 
  -7 -23   4      552.36      567.04     62.14 o 
  -3 -23   4      149.62      134.30     39.07 o 
  -2 -23   4      255.02      294.81     51.34 o 
  -1 -23   4      936.53      942.35     80.50 o 
   0 -23   4      606.33      623.19     66.66 o 
   1 -23   4     2436.17     2287.10    129.68 o 
   2 -23   4      276.02      203.90     44.86 o 
   3 -23   4      595.16      544.56     62.44 o 
   4 -23   4      172.19      150.60     40.35 o 
   5 -23   4       34.69       41.23     31.41 o 
  -8 -22   4      133.19      161.00     41.82 o 
  -7 -22   4      123.91      126.35     35.24 o 
  -6 -22   4      278.89      227.37     44.28 o 
  -3 -22   4     3007.75     2942.99    152.26 o 
  -2 -22   4      541.45      462.29     59.88 o 
  -1 -22   4      398.57      364.31     52.91 o 
   0 -22   4      224.16      197.52     43.20 o 
   1 -22   4       53.04       45.36     28.57 o 
   2 -22   4      245.72      281.16     47.22 o 
   3 -22   4     2389.40     2558.25    136.75 o 
   4 -22   4      215.44      200.17     42.31 o 
   5 -22   4      776.01      751.31     69.70 o 
   7 -22   4      375.36      428.91     55.76 o 
  -8 -21   4       36.50       25.92     24.44 o 
  -7 -21   4     1650.54     1788.49    108.87 o 
  -6 -21   4      260.17      295.79     46.34 o 
  -3 -21   4      128.97      177.49     42.02 o 
  -2 -21   4      313.64      335.35     50.36 o 
  -1 -21   4     1546.16     1414.55     96.80 o 
   0 -21   4       99.86       73.73     32.59 o 
   1 -21   4      434.44      430.38     53.01 o 
   2 -21   4      187.67      210.87     42.31 o 
   3 -21   4     1347.60     1526.37     96.60 o 
   4 -21   4      309.19      283.32     46.34 o 
   5 -21   4       27.29       33.08     26.60 o 
   6 -21   4      177.37      196.64     39.37 o 
   7 -21   4      757.83      784.78     68.43 o 
   8 -21   4       37.97       68.13     31.12 o 
  -9 -20   4      844.00      822.68     76.18 o 
  -8 -20   4      285.77      302.76     49.77 o 
  -7 -20   4      113.36      122.42     36.13 o 
  -6 -20   4       87.69       86.69     31.32 o 
  -4 -20   4     1196.36     1241.97     90.42 o 
  -3 -20   4     2687.37     2527.04    136.46 o 
  -2 -20   4      247.31      282.05     44.67 o 
  -1 -20   4      237.14      212.25     41.62 o 
   0 -20   4      231.79      257.90     43.39 o 
   1 -20   4      130.85      111.82     34.56 o 
   2 -20   4      321.22      293.43     45.75 o 
   3 -20   4      801.16      815.81     69.31 o 
   4 -20   4        0.66        8.34     22.87 o 
   5 -20   4      726.84      740.59     43.80 o 
   6 -20   4       79.18      129.68     32.89 o 
   7 -20   4      533.99      473.87     54.98 o 
   8 -20   4      263.14      201.94     42.90 o 
  -9 -19   4      149.87      123.11     39.56 o 
  -8 -19   4      500.36      522.47     58.51 o 
  -7 -19   4     1475.09     1457.75     96.90 o 
  -6 -19   4      117.63      102.49     31.71 o 
  -5 -19   4      382.37      290.10     43.88 o 
  -4 -19   4      202.07      223.24     42.90 o 
  -3 -19   4       93.80      105.34     33.77 o 
  -2 -19   4      359.39      343.40     48.20 o 
  -1 -19   4       54.04       96.60     32.79 o 
   0 -19   4       91.63      103.18     32.20 o 
   1 -19   4     1994.07     1965.30    112.11 o 
   2 -19   4      614.43      636.74     60.67 o 
   3 -19   4      755.10      775.07     65.77 o 
   4 -19   4      342.36      350.09     45.80 o 
   5 -19   4       35.58       47.47     18.06 o 
   6 -19   4      131.70      139.40     33.08 o 
   7 -19   4     1590.39     1588.91     98.17 o 
   8 -19   4      193.52      195.07     42.41 o 
   9 -19   4      587.49      635.96     67.15 o 
  -9 -18   4      952.85      999.78     83.94 o 
  -8 -18   4      360.07      386.80     54.39 o 
  -7 -18   4      193.90      173.57     38.09 o 
  -6 -18   4      199.18      168.66     36.72 o 
  -5 -18   4      283.02      319.25     44.47 o 
  -4 -18   4      626.06      632.03     62.83 o 
  -3 -18   4     1531.00     1606.48     96.50 o 
  -2 -18   4      349.31      341.74     48.01 o 
  -1 -18   4     1831.80     1765.32    104.36 o 
   0 -18   4       41.10       26.70     23.56 o 
   1 -18   4       63.28       86.78     30.34 o 
   2 -18   4      881.47      811.19     65.19 o 
   3 -18   4     3344.71     3337.51     99.41 o 
   4 -18   4     1078.63     1087.99     50.03 o 
   5 -18   4      887.17      845.42     46.17 o 
   6 -18   4      133.18      119.69     23.09 o 
   7 -18   4      200.48      260.94     43.59 o 
   8 -18   4       72.99       91.50     33.87 o 
   9 -18   4      271.21      264.18     49.18 o 
 -10 -17   4       91.12       80.21     37.70 o 
  -9 -17   4      162.02      183.19     43.29 o 
  -8 -17   4      600.18      588.05     64.11 o 
  -7 -17   4     1408.11     1397.08     90.61 o 
  -6 -17   4      990.89      923.99     72.55 o 
  -5 -17   4      125.61      151.28     34.16 o 
  -4 -17   4      498.07      455.61     52.62 o 
  -3 -17   4      542.79      538.86     55.17 o 
  -2 -17   4       55.63      100.33     31.91 o 
  -1 -17   4      944.83      925.46     68.43 o 
   0 -17   4      551.96      545.64     53.31 o 
   1 -17   4     1659.39     1672.84     93.66 o 
   2 -17   4     2459.80     2313.26     72.78 o 
   3 -17   4      187.11      205.57     23.29 o 
   4 -17   4      146.58      155.27     22.32 o 
   5 -17   4     1223.81     1232.60     54.19 o 
   6 -17   4      560.37      685.66     42.46 o 
   7 -17   4     2281.52     2452.23    121.34 o 
   8 -17   4      799.28      719.40     65.97 o 
   9 -17   4      549.75      570.77     61.95 o 
 -10 -16   4      367.67      394.85     59.79 o 
  -9 -16   4      368.92      364.90     54.88 o 
  -8 -16   4      872.34      828.47     72.45 o 
  -7 -16   4      169.79      217.94     41.53 o 
  -6 -16   4      208.49      241.50     40.54 o 
  -5 -16   4       73.92       34.56     23.07 o 
  -4 -16   4     1968.66     1966.21     74.84 o 
  -3 -16   4     1266.44     1198.77     82.37 o 
  -2 -16   4     1861.61     1670.68     97.88 o 
  -1 -16   4      222.94      192.71     35.05 o 
   0 -16   4     2063.45     2019.68    104.95 o 
   1 -16   4      191.86      155.60     31.32 o 
   2 -16   4      202.45      209.80     21.42 o 
   3 -16   4     2495.87     2473.61     92.23 o 
   4 -16   4     1833.44     2069.00     70.11 o 
   5 -16   4       59.82       49.28     16.54 o 
   6 -16   4      824.02      706.81     41.16 o 
   7 -16   4      718.41      724.41     61.46 o 
   8 -16   4       77.56       75.79     31.12 o 
   9 -16   4      147.68      176.81     39.37 o 
  10 -16   4      171.60      244.35     47.81 o 
 -10 -15   4        0.99        8.74     25.52 o 
  -9 -15   4        2.46       12.17     26.80 o 
  -8 -15   4      560.40      605.23     61.85 o 
  -7 -15   4      190.99      163.26     37.40 o 
  -6 -15   4     1452.11     1485.93     88.55 o 
  -5 -15   4       14.49       16.41     15.19 o 
  -4 -15   4     1349.28     1412.75     59.16 o 
  -3 -15   4      786.27      727.94     62.24 o 
  -2 -15   4      400.10      465.92     49.48 o 
  -1 -15   4      309.94      354.11     41.62 o 
   0 -15   4      740.63      674.44     55.57 o 
   1 -15   4      460.16      399.34     25.08 o 
   2 -15   4     4064.28     4397.52    113.43 o 
   3 -15   4     1194.11     1174.30     71.76 o 
   4 -15   4     1333.01     1239.74     51.12 o 
   5 -15   4      133.53      176.79     25.13 o 
   6 -15   4      271.21      314.10     29.15 o 
   7 -15   4       96.93      115.06     32.30 o 
   8 -15   4     1837.03     1955.58    109.56 o 
   9 -15   4       71.20       75.89     32.99 o 
  10 -15   4      389.80      472.79     58.90 o 
 -10 -14   4      524.87      475.54     60.77 o 
  -9 -14   4       18.03       26.11     26.70 o 
  -8 -14   4      591.62      545.74     58.80 o 
  -7 -14   4      141.20      125.66     33.97 o 
  -6 -14   4       69.91       97.48     29.84 o 
  -5 -14   4      251.94      233.82     27.00 o 
  -4 -14   4     4876.99     4896.47    133.20 o 
  -3 -14   4      315.04      283.23     39.37 o 
  -2 -14   4     5071.32     4752.19    192.22 o 
  -1 -14   4      684.71      690.24     54.88 o 
   0 -14   4      166.90      211.46     33.08 o 
   1 -14   4     1685.11     1784.45     56.35 o 
   2 -14   4      990.80      999.03     40.92 o 
   3 -14   4      181.74      182.12     20.17 o 
   4 -14   4     1610.16     1680.46     61.19 o 
   5 -14   4      842.54      838.07     42.20 o 
   6 -14   4     2518.78     2706.26     96.60 o 
   7 -14   4      154.65      134.20     33.38 o 
   8 -14   4       21.89       48.40     27.68 o 
   9 -14   4      220.16      304.53     47.32 o 
  10 -14   4      222.29      227.95     46.04 o 
 -11 -13   4        3.07       13.35     26.60 o 
 -10 -13   4       20.08       21.89     28.96 o 
  -9 -13   4      393.97      321.12     50.26 o 
  -8 -13   4     1555.50     1508.11     95.13 o 
  -7 -13   4      421.89      373.64     47.81 o 
  -6 -13   4     1472.56     1393.06     83.94 o 
  -5 -13   4      152.81      162.38     22.60 o 
  -4 -13   4      334.80      289.62     27.51 o 
  -3 -13   4      179.79      158.65     32.10 o 
  -2 -13   4     2741.09     2555.11    120.26 o 
  -1 -13   4      745.27      678.37     53.31 o 
   0 -13   4     6091.42     6268.62    177.30 o 
   1 -13   4      289.29      320.90     21.55 o 
   2 -13   4     4844.02     4909.80    123.35 o 
   3 -13   4      546.52      526.36     31.66 o 
   4 -13   4      408.23      362.08     28.14 o 
   5 -13   4      190.35      192.81     22.13 o 
   6 -13   4      290.40      257.93     25.93 o 
   7 -13   4      508.60      497.91     34.71 o 
   8 -13   4     1576.30     1449.31     91.79 o 
   9 -13   4       49.54       12.66     24.25 o 
  10 -13   4      243.20      249.36     48.20 o 
 -11 -12   4      252.29      277.04     52.33 o 
 -10 -12   4      723.45      742.86     71.47 o 
  -9 -12   4      208.23      202.72     41.04 o 
  -8 -12   4      478.99      472.89     51.25 o 
  -7 -12   4      720.99      673.85     58.71 o 
  -6 -12   4      712.09      683.47     56.65 o 
  -5 -12   4       45.13       44.86     15.68 o 
  -4 -12   4     3625.24     3330.63    112.95 o 
  -3 -12   4     2313.96     2364.17    111.52 o 
  -2 -12   4    11141.08    11593.58    394.94 o 
  -1 -12   4     1127.62     1119.25     67.44 o 
   0 -12   4        9.55        5.00      7.24 o 
   1 -12   4      196.00      217.45     33.87 o 
   2 -12   4     3011.57     3074.01     84.10 o 
   3 -12   4      848.24      919.83     39.24 o 
   4 -12   4     4088.08     4179.25    112.71 o 
   5 -12   4       47.35       45.58     15.38 o 
   6 -12   4      281.43      276.68     27.04 o 
   7 -12   4       11.10       17.14     14.10 o 
   8 -12   4       65.33       76.97     29.65 o 
   9 -12   4      272.49      202.92     40.94 o 
  10 -12   4      419.79      522.27     60.18 o 
 -11 -11   4      116.99      145.00     41.53 o 
 -10 -11   4       84.94       66.66     32.49 o 
  -9 -11   4      496.36      463.08     54.09 o 
  -8 -11   4     2458.44     2579.17    125.46 o 
  -7 -11   4      227.04      216.57     37.40 o 
  -6 -11   4     1888.54     1898.54     97.68 o 
  -5 -11   4      679.00      646.15     37.01 o 
  -4 -11   4     3523.70     3593.12    100.81 o 
  -3 -11   4      584.00      551.88     31.63 o 
  -2 -11   4      271.40      311.89     36.81 o 
  -1 -11   4      394.20      446.98     41.53 o 
   0 -11   4     4753.43     5288.36    142.45 o 
   1 -11   4     2444.02     2557.16     67.34 o 
   2 -11   4     3048.99     2913.07     80.68 o 
   3 -11   4     1770.34     1641.81     56.01 o 
   4 -11   4      190.23      188.59     20.30 o 
   5 -11   4      491.47      436.27     30.34 o 
   6 -11   4     1354.92     1418.13     56.81 o 
   7 -11   4      198.00      249.63     26.38 o 
   8 -11   4      912.20      879.91     68.62 o 
   9 -11   4      804.43      749.15     67.44 o 
  10 -11   4      301.36      256.62     46.14 o 
  11 -11   4      108.47      124.19     38.29 o 
 -11 -10   4      246.88      206.95     27.52 o 
 -10 -10   4      942.90      992.73     50.14 o 
  -9 -10   4      571.93      516.03     41.82 o 
  -8 -10   4      614.82      632.52     36.83 o 
  -7 -10   4      600.31      592.16     34.87 o 
  -6 -10   4      498.62      546.72     48.10 o 
  -5 -10   4       20.13       24.37     13.33 o 
  -4 -10   4     2217.52     2349.29     73.61 o 
  -3 -10   4     2156.36     2317.35     72.85 o 
  -1 -10   4     3850.11     3822.31    150.20 o 
   0 -10   4     3077.40     3077.66     77.05 o 
   1 -10   4      864.52      897.49     51.54 o 
   2 -10   4      315.54      239.15     19.20 o 
   3 -10   4     1940.59     1813.00     57.28 o 
   4 -10   4     3690.53     3769.31    102.98 o 
   5 -10   4      983.03      909.76     41.89 o 
   6 -10   4     1779.20     1801.27     64.35 o 
   7 -10   4      152.11      147.30     22.21 o 
   8 -10   4       92.23       84.33     30.14 o 
   9 -10   4       80.21       56.84     29.84 o 
  10 -10   4      336.17      289.41     49.38 o 
  11 -10   4      469.10      485.56     61.55 o 
 -11  -9   4       54.42       39.34     18.75 o 
 -10  -9   4       24.08       19.78     15.85 o 
  -9  -9   4      293.07      281.60     32.15 o 
  -8  -9   4      437.40      428.93     30.98 o 
  -7  -9   4     1210.29     1241.67     69.70 o 
  -6  -9   4     1440.95     1537.19     53.95 o 
  -5  -9   4     1219.11     1233.27     38.58 o 
  -4  -9   4      656.32      653.66     34.73 o 
  -3  -9   4      802.64      758.54     42.90 o 
  -2  -9   4     2284.26     2438.39    104.45 o 
  -1  -9   4     3746.79     3682.52    145.98 o 
   0  -9   4     1064.14     1056.41     32.61 o 
   1  -9   4     2660.79     2530.52     67.31 o 
   2  -9   4     2318.91     2411.29     68.00 o 
   3  -9   4     2402.09     2431.59     70.52 o 
   4  -9   4       80.98       94.39     15.88 o 
   5  -9   4      837.74      858.72     40.37 o 
   6  -9   4      456.70      550.31     33.96 o 
   7  -9   4     1755.57     1747.83     81.24 o 
   8  -9   4      931.51     1022.36     73.63 o 
   9  -9   4     2616.47     2505.34    129.98 o 
  10  -9   4      308.29      322.00     49.67 o 
  11  -9   4       17.98       33.67     25.43 o 
 -11  -8   4     1023.34     1079.22     53.54 o 
 -10  -8   4      197.50      212.50     26.11 o 
  -9  -8   4      876.18      904.54     45.35 o 
  -8  -8   4        3.80       17.32     13.00 o 
  -7  -8   4      290.51      312.27     25.68 o 
  -6  -8   4      690.22      623.29     32.75 o 
  -5  -8   4     1329.65     1254.71     38.20 o 
  -4  -8   4      576.96      619.16     24.87 o 
  -3  -8   4     5453.44     5525.78    136.25 o 
  -2  -8   4       93.37      132.43     23.27 o 
  -1  -8   4     1757.49     1874.69     89.53 o 
   0  -8   4      816.97      970.53     32.76 o 
   1  -8   4     1197.69     1127.93     37.08 o 
   2  -8   4      141.46      165.35     15.97 o 
   3  -8   4     2948.71     3270.57     87.91 o 
   4  -8   4      275.29      308.87     23.98 o 
   5  -8   4     2222.47     2207.60     69.51 o 
   6  -8   4     1247.13     1261.75     51.78 o 
   7  -8   4      839.75      899.35     65.19 o 
   8  -8   4      975.63      959.43     70.49 o 
   9  -8   4      598.20      571.46     57.33 o 
  10  -8   4      104.83      133.12     37.01 o 
  11  -8   4      962.39     1033.94     84.33 o 
 -12  -7   4       51.40       63.81     28.86 o 
 -11  -7   4      554.58      598.51     39.87 o 
 -10  -7   4       90.24       69.40     18.03 o 
  -9  -7   4       43.80       57.63     22.82 o 
  -8  -7   4       74.26       76.92     22.43 o 
  -7  -7   4     3892.84     3833.63    101.18 o 
  -6  -7   4       55.01       44.25     12.82 o 
  -5  -7   4      984.03      843.65     30.42 o 
  -4  -7   4      289.88      298.07     20.30 o 
  -3  -7   4       96.04      118.33     11.79 o 
  -2  -7   4     2913.41     2865.34    111.72 o 
  -1  -7   4     4861.95     4946.17    114.73 o 
   0  -7   4      294.86      368.72     17.69 o 
   1  -7   4    11911.08    12490.57    263.34 o 
   2  -7   4     1011.92      957.78     36.70 o 
   3  -7   4     5275.73     5303.31    127.80 o 
   4  -7   4     1502.17     1692.09     75.10 o 
   5  -7   4       18.76       10.80     16.89 o 
   6  -7   4      280.71      298.44     37.31 o 
   7  -7   4     3141.33     3239.07    137.24 o 
   8  -7   4      126.47      118.10     31.81 o 
   9  -7   4      155.98      137.64     35.83 o 
  10  -7   4      184.40      168.86     39.46 o 
  11  -7   4      206.99      287.94     51.25 o 
 -12  -6   4       89.80      100.14     34.36 o 
 -11  -6   4     1076.01     1117.98     53.03 o 
 -10  -6   4       36.29       48.42     16.63 o 
  -9  -6   4     2041.10     1967.12     67.82 o 
  -8  -6   4      515.53      464.41     30.83 o 
  -7  -6   4       72.81       67.36     15.32 o 
  -6  -6   4      533.41      501.37     28.86 o 
  -5  -6   4     2939.93     2869.76     63.53 o 
  -4  -6   4     1433.14     1343.09     37.60 o 
  -3  -6   4     5069.92     4991.23     94.99 o 
  -2  -6   4      173.38      167.87     15.02 o 
  -1  -6   4     5300.45     5320.87    125.37 o 
   0  -6   4     1311.87     1313.13     38.04 o 
   1  -6   4      774.46      661.88     57.14 o 
   2  -6   4     1569.87     1460.67     48.05 o 
   3  -6   4     2809.71     2787.29    105.04 o 
   4  -6   4      194.61      232.67     28.67 o 
   5  -6   4     5489.42     6108.83    206.16 o 
   6  -6   4      554.10      512.75     47.42 o 
   7  -6   4        7.04        2.36     21.60 o 
   8  -6   4      116.07      121.54     33.28 o 
   9  -6   4      704.74      649.21     60.87 o 
  10  -6   4      237.38      224.42     43.59 o 
  11  -6   4      945.05      995.36     84.03 o 
 -12  -5   4      138.85      115.65     36.32 o 
 -11  -5   4      466.96      453.11     34.73 o 
 -10  -5   4      219.34      197.99     24.55 o 
  -9  -5   4       66.58       67.83     17.15 o 
  -8  -5   4      153.74      129.25     19.23 o 
  -7  -5   4     3080.89     3201.72     87.95 o 
  -6  -5   4     1784.13     1645.14     54.09 o 
  -5  -5   4     4235.17     4171.77     83.77 o 
  -4  -5   4      128.74      117.52     17.17 o 
  -3  -5   4       92.78      110.78     10.71 o 
  -2  -5   4      653.36      558.48     23.65 o 
  -1  -5   4     6225.39     7089.70    160.07 o 
   0  -5   4      229.59      317.44     16.34 o 
   1  -5   4     4264.25     4358.67    111.47 o 
   2  -5   4     1139.27     1197.40     53.60 o 
   4  -5   4     1713.69     1693.36     75.69 o 
   5  -5   4     1240.35     1068.21     61.46 o 
   6  -5   4     1242.09     1169.62     67.93 o 
   7  -5   4     2265.22     2285.93    106.52 o 
   8  -5   4      215.41      249.75     39.37 o 
   9  -5   4      514.70      518.05     56.06 o 
  10  -5   4      342.90      376.59     52.82 o 
  11  -5   4       71.22       61.36     32.00 o 
 -12  -4   4       70.30       65.68     30.53 o 
 -11  -4   4     1003.10     1005.54     50.20 o 
 -10  -4   4     1015.89     1015.07     70.34 o 
  -9  -4   4     1202.08     1190.40     59.84 o 
  -8  -4   4       96.21       91.18     17.03 o 
  -7  -4   4      260.49      294.31     23.48 o 
  -6  -4   4       77.43      108.59     15.99 o 
  -5  -4   4     2584.90     2481.46     55.85 o 
  -4  -4   4     3454.17     3646.23     72.69 o 
  -3  -4   4     1182.50     1092.25     29.76 o 
  -2  -4   4      588.97      531.07     23.12 o 
  -1  -4   4       52.12       57.07      6.21 o 
   0  -4   4      711.75      749.87     25.57 o 
   1  -4   4      884.54      979.16     41.72 o 
   2  -4   4      325.33      303.64     24.84 o 
   4  -4   4     2690.71     2594.09    106.03 o 
   5  -4   4     3317.58     3163.38    124.29 o 
   6  -4   4     1277.75     1134.37     66.36 o 
   7  -4   4      964.57      897.39     64.40 o 
   8  -4   4       46.04       36.91     22.87 o 
   9  -4   4      662.47      620.05     57.33 o 
  10  -4   4      281.20      284.21     47.22 o 
  11  -4   4      819.60      897.09     76.77 o 
 -12  -3   4      209.68      203.04     27.55 o 
 -11  -3   4       46.64       33.18     16.14 o 
 -10  -3   4      111.67      152.72     22.76 o 
  -9  -3   4       16.22       27.98     14.23 o 
  -8  -3   4      473.77      460.82     29.94 o 
  -7  -3   4     1136.23     1065.70     42.65 o 
  -6  -3   4     6324.64     6938.12    153.88 o 
  -5  -3   4     4642.51     4883.88     94.11 o 
  -4  -3   4      596.18      522.33     19.84 o 
  -3  -3   4      846.57      871.15     25.89 o 
  -2  -3   4      826.38      672.54     25.03 o 
  -1  -3   4     5614.80     5609.15    124.51 o 
   0  -3   4     8157.55     8065.02    174.73 o 
   3  -3   4      791.89      828.86     44.77 o 
   4  -3   4      761.17      749.25     46.04 o 
   5  -3   4     1257.78     1239.61     67.84 o 
   6  -3   4     1037.93      954.52     62.24 o 
   7  -3   4      805.53      682.39     56.25 o 
   8  -3   4     1295.26     1225.87     76.87 o 
   9  -3   4     1042.81      873.63     68.72 o 
  10  -3   4      654.96      664.13     65.48 o 
  11  -3   4       72.85       78.64     36.32 o 
 -12  -2   4      272.33      287.02     30.14 o 
 -11  -2   4      436.62      466.99     34.16 o 
 -10  -2   4     2037.20     2071.45     71.65 o 
  -9  -2   4       53.63       98.60     18.11 o 
  -8  -2   4       66.65       86.84     17.08 o 
  -7  -2   4      136.50      131.41     17.20 o 
  -6  -2   4      299.03      257.11     24.94 o 
  -5  -2   4      812.45      878.59     28.00 o 
  -4  -2   4     6919.22     7991.64    143.15 o 
  -3  -2   4     2461.66     2761.10     55.85 o 
  -2  -2   4     1567.79     1331.42     38.34 o 
  -1  -2   4     2052.39     1724.88     44.43 o 
   0  -2   4     5428.45     5584.39    115.73 o 
   1  -2   4     1086.43     1272.01     54.29 o 
   2  -2   4      708.59      689.75     37.31 o 
   3  -2   4     1896.74     2059.74     83.45 o 
   4  -2   4     4870.07     4861.56    168.95 o 
   5  -2   4      851.09      840.45     53.90 o 
   6  -2   4     1742.18     1726.25     84.72 o 
   7  -2   4      982.83      968.56     66.76 o 
   8  -2   4      566.55      516.19     52.72 o 
   9  -2   4      277.12      293.34     44.37 o 
  10  -2   4     1318.55     1229.70     86.88 o 
  11  -2   4      474.42      476.23     60.87 o 
 -12  -1   4      366.07      392.10     44.57 o 
 -11  -1   4      119.49      100.08     20.94 o 
 -10  -1   4       82.30      119.32     21.13 o 
  -9  -1   4      155.76      145.65     35.39 o 
  -8  -1   4     1336.32     1347.59     50.27 o 
  -7  -1   4      127.88      129.19     22.82 o 
  -6  -1   4     4384.21     4300.36    103.86 o 
  -5  -1   4      715.74      742.45     23.24 o 
  -4  -1   4     1787.19     1728.49     50.80 o 
  -3  -1   4     5212.54     4596.24     86.66 o 
  -2  -1   4     3405.52     3031.31     72.22 o 
  -1  -1   4      493.02      498.42     25.33 o 
   0  -1   4    41569.86    47130.27    891.66 o 
   1  -1   4      245.12      204.39     19.93 o 
   2  -1   4     7369.64     7530.75    228.35 o 
   3  -1   4      500.64      653.23     40.05 o 
   4  -1   4     1253.51     1294.88     63.81 o 
   5  -1   4     1153.77     1157.54     62.73 o 
   6  -1   4     2270.82     2273.07    103.57 o 
   7  -1   4      128.93      124.38     28.96 o 
   8  -1   4      236.07      237.97     37.70 o 
   9  -1   4       91.46      135.28     35.15 o 
  10  -1   4     1047.51     1061.04     80.50 o 
  11  -1   4      188.97      193.50     44.86 o 
 -12   0   4      354.96      383.36     44.77 o 
 -11   0   4       98.81      119.87     29.35 o 
 -10   0   4     2363.14     2455.10     78.29 o 
  -9   0   4       14.18       -1.87     11.08 o 
  -8   0   4      235.03      244.82     22.42 o 
  -7   0   4      319.92      311.45     25.38 o 
  -6   0   4     1871.22     1926.34     57.07 o 
  -5   0   4      206.68      216.05     15.79 o 
  -4   0   4     6397.39     5751.31    103.92 o 
  -3   0   4      288.53      296.35     13.42 o 
  -2   0   4    25441.22    28476.11    563.20 o 
  -1   0   4      240.52      240.91     18.26 o 
   0   0   4     6102.69     7291.70    198.11 o 
   1   0   4       57.00       65.80      7.01 o 
   2   0   4     2245.71     2137.00     81.29 o 
   3   0   4       44.76       23.66     12.76 o 
   4   0   4     9264.16     9857.32    304.82 o 
   5   0   4        3.23       53.80     20.22 o 
   6   0   4     1328.71     1302.93     71.86 o 
   7   0   4        1.58       19.24     19.24 o 
   8   0   4        0.55       -5.99     20.52 o 
   9   0   4      313.02      221.08     39.37 o 
  10   0   4      884.92      726.08     67.25 o 
  11   0   4       63.43       37.80     28.57 o 
  12   0   4      698.58      719.60     74.02 o 
 -12   1   4      374.76      339.67     43.49 o 
 -11   1   4       94.14      114.17     28.86 o 
 -10   1   4       74.80       82.98     18.94 o 
  -9   1   4      198.62      212.05     35.39 o 
  -8   1   4     1474.35     1368.25     55.61 o 
  -7   1   4      122.89      108.12     15.57 o 
  -6   1   4     4388.85     4387.00    150.60 o 
  -5   1   4      636.44      604.82     43.93 o 
  -4   1   4     1991.34     1972.14     41.00 o 
  -3   1   4     5520.00     4859.82     85.81 o 
  -2   1   4     3637.13     3079.06     95.82 o 
  -1   1   4      403.82      357.64     22.48 o 
   0   1   4    41527.03    47200.13   1209.87 o 
   1   1   4      278.62      270.28      7.99 o 
   2   1   4     7082.57     7349.72    229.33 o 
   3   1   4      573.18      717.51     22.73 o 
   4   1   4     1279.27     1296.53     34.21 o 
   5   1   4     1126.32     1196.42     33.33 o 
   6   1   4     2382.55     2401.47    104.16 o 
   7   1   4      178.48      141.47     29.65 o 
   8   1   4      251.46      227.86     37.99 o 
   9   1   4      108.40      158.15     37.01 o 
  10   1   4     1047.66     1026.48     79.22 o 
  11   1   4      191.46      168.66     43.00 o 
 -12   2   4      257.35      266.93     39.27 o 
 -11   2   4      411.44      452.28     46.63 o 
 -10   2   4     2102.56     2143.18     97.58 o 
  -9   2   4       56.33       64.88     15.74 o 
  -8   2   4      114.97      136.06     34.31 o 
  -7   2   4      154.89      140.86     16.31 o 
  -6   2   4      236.82      171.12     26.26 o 
  -5   2   4      981.93     1086.81     35.45 o 
  -4   2   4     7132.27     8236.34    140.43 o 
  -3   2   4     2475.62     2706.91     52.91 o 
  -2   2   4     1394.45     1281.83     50.46 o 
  -1   2   4     1837.35     1485.73     54.98 o 
   0   2   4     5535.18     5780.44    155.80 o 
   1   2   4     1223.95     1421.12     23.13 o 
   2   2   4      634.29      646.60     22.07 o 
   3   2   4     1898.77     2183.27     51.93 o 
   4   2   4     4961.17     5073.10    107.08 o 
   5   2   4      887.26      824.25     51.64 o 
   6   2   4     1736.83     1676.58     83.84 o 
   7   2   4     1036.31     1063.49     66.46 o 
   8   2   4      515.03      552.71     53.90 o 
   9   2   4      268.67      316.01     44.77 o 
  10   2   4     1312.13     1253.26     87.18 o 
  11   2   4      459.57      499.10     60.18 o 
 -12   3   4      238.47      264.38     39.27 o 
 -11   3   4       30.24       26.41     21.79 o 
 -10   3   4      131.00      135.67     29.75 o 
  -9   3   4       19.16       20.25     12.65 o 
  -8   3   4      441.85      423.43     27.45 o 
  -7   3   4     1220.19     1093.23     40.67 o 
  -6   3   4     6384.53     6785.53    150.24 o 
  -5   3   4     4694.13     4915.17    110.30 o 
  -4   3   4      469.92      425.18     14.86 o 
  -3   3   4      960.99      972.41     23.28 o 
  -2   3   4      697.35      545.44     30.53 o 
  -1   3   4     6107.98     5962.65    161.69 o 
   0   3   4     7923.90     7846.66    214.90 o 
   1   3   4      138.75      171.01     12.17 o 
   2   3   4      391.78      338.47     10.44 o 
   3   3   4      632.14      715.47     25.41 o 
   4   3   4      675.71      672.32     24.74 o 
   5   3   4     1231.80     1293.30     38.08 o 
   6   3   4     1041.65     1074.78     64.40 o 
   7   3   4      878.36      756.61     57.43 o 
   8   3   4     1225.96     1224.69     76.87 o 
   9   3   4     1006.92      884.33     69.70 o 
  10   3   4      690.27      630.46     64.01 o 
  11   3   4       85.98       81.38     34.46 o 
 -12   4   4       61.19       52.33     26.31 o 
 -11   4   4      957.11     1027.96     67.35 o 
 -10   4   4      999.09     1071.25     66.17 o 
  -9   4   4     1221.78     1217.33     68.13 o 
  -8   4   4       92.08       91.16     15.91 o 
  -7   4   4      283.55      312.12     34.90 o 
  -6   4   4       45.96       59.42     12.21 o 
  -5   4   4     2696.99     2482.71     63.54 o 
  -4   4   4     3370.04     3501.93     81.95 o 
  -3   4   4     1138.93     1049.64     30.91 o 
  -2   4   4      662.13      499.99     28.27 o 
  -1   4   4       86.62       55.76     11.00 o 
   0   4   4      662.75      673.76     17.08 o 
   1   4   4      876.01      937.96     24.94 o 
   2   4   4      231.96      220.44      8.76 o 
   3   4   4     6046.31     6509.86    137.31 o 
   4   4   4     2944.64     2838.80     67.08 o 
   5   4   4     3336.89     3181.12     76.11 o 
   6   4   4     1197.85     1113.36     66.66 o 
   7   4   4     1001.79      994.28     66.27 o 
   8   4   4       24.07       43.88     24.74 o 
   9   4   4      592.63      515.30     55.66 o 
  10   4   4      283.49      258.29     45.94 o 
  11   4   4      793.18      788.61     71.47 o 
 -12   5   4      127.38       88.85     27.68 o 
 -11   5   4      463.33      443.93     47.12 o 
 -10   5   4      237.99      223.44     33.57 o 
  -9   5   4       23.88       20.22     19.63 o 
  -8   5   4      154.94      193.40     29.35 o 
  -7   5   4     3205.51     3270.79    111.96 o 
  -6   5   4     1764.71     1624.88     49.56 o 
  -5   5   4     4128.57     4044.62     94.71 o 
  -4   5   4      150.99      140.17     11.96 o 
  -3   5   4       81.29       80.21     15.61 o 
  -2   5   4      555.38      417.72     27.19 o 
  -1   5   4     6049.14     6713.34    104.99 o 
   0   5   4      200.74      249.92     10.74 o 
   1   5   4     4355.94     4593.66     90.39 o 
   2   5   4     1253.54     1273.04     26.95 o 
   3   5   4      188.48      282.21     17.55 o 
   4   5   4     1578.48     1589.95     45.68 o 
   5   5   4     1183.34     1000.96     34.67 o 
   6   5   4     1312.20     1194.85     68.52 o 
   7   5   4     2088.36     2164.98    105.24 o 
   8   5   4      222.09      196.15     34.85 o 
   9   5   4      589.21      719.40     61.26 o 
  10   5   4      301.86      283.62     46.04 o 
  11   5   4       79.93       45.85     30.14 o 
 -12   6   4       71.85       63.71     25.23 o 
 -10   6   4       26.58       38.39     20.62 o 
  -9   6   4     1910.44     1937.12     91.59 o 
  -8   6   4      482.40      425.87     40.74 o 
  -7   6   4       68.79       79.52     21.60 o 
  -6   6   4      464.95      480.21     35.39 o 
  -5   6   4     2819.96     2745.91     69.41 o 
  -4   6   4     1499.93     1421.54     38.91 o 
  -3   6   4     5013.89     4896.41    150.50 o 
  -2   6   4      137.10      121.34     16.69 o 
  -1   6   4     5198.04     5188.74     83.58 o 
   0   6   4     1333.80     1275.61     34.40 o 
   1   6   4      819.36      739.86     22.39 o 
   2   6   4     1744.24     1689.87     33.84 o 
   3   6   4     2877.98     2895.92     67.46 o 
   4   6   4      199.89      232.86     17.97 o 
   5   6   4     5510.27     6029.04    133.00 o 
   6   6   4      591.44      569.70     35.39 o 
   7   6   4        1.34       18.85     21.99 o 
   8   6   4      111.76      143.92     33.18 o 
   9   6   4      708.49      729.42     64.11 o 
  10   6   4      228.87      320.73     49.38 o 
  11   6   4      946.60     1029.23     82.66 o 
 -12   7   4       44.84       25.82     21.89 o 
 -11   7   4      558.27      631.83     55.27 o 
 -10   7   4       88.35       88.75     26.51 o 
  -9   7   4       91.61      117.81     27.49 o 
  -8   7   4       61.97       58.61     20.52 o 
  -7   7   4     3817.04     3767.73    135.67 o 
  -6   7   4       47.67       39.96     17.87 o 
  -5   7   4     1063.16      936.39     31.42 o 
  -4   7   4      267.37      278.48     22.48 o 
  -3   7   4       93.69      115.35     18.36 o 
  -2   7   4     2663.22     2747.45     51.12 o 
  -1   7   4     5183.92     5261.95     83.21 o 
   0   7   4      278.29      333.14     16.67 o 
   1   7   4    11481.49    11835.81    230.46 o 
   2   7   4     1107.27     1086.35     29.01 o 
   3   7   4     5065.09     5193.71     90.17 o 
   4   7   4     1386.56     1519.83     47.18 o 
   5   7   4       46.35       19.98     10.84 o 
   6   7   4      329.91      320.35     26.60 o 
   7   7   4     3151.63     3085.83    133.22 o 
   8   7   4      126.15      109.76     31.32 o 
   9   7   4      219.37      162.38     37.40 o 
  10   7   4      172.74      176.51     41.13 o 
  11   7   4      185.17      215.39     45.65 o 
 -11   8   4     1102.10     1187.78     74.71 o 
 -10   8   4      187.34      196.64     34.26 o 
  -9   8   4      876.18      933.22     60.87 o 
  -8   8   4        1.00      -15.51     15.51 o 
  -7   8   4      271.49      283.13     32.69 o 
  -6   8   4      606.71      610.73     43.59 o 
  -5   8   4     1302.13     1194.85     60.38 o 
  -4   8   4      568.82      598.53     42.02 o 
  -3   8   4     5602.15     5508.89     91.53 o 
  -2   8   4       76.03       80.18      8.62 o 
  -1   8   4     2072.62     2164.73     41.34 o 
   0   8   4      952.15     1141.35     32.71 o 
   1   8   4     1120.41     1092.21     32.22 o 
   2   8   4      164.97      177.14     14.04 o 
   3   8   4     2978.80     3277.84     61.38 o 
   4   8   4      321.03      340.92     21.94 o 
   5   8   4     2081.34     2072.60     60.42 o 
   6   8   4     1330.78     1326.87     45.10 o 
   7   8   4      842.72      826.11     60.28 o 
   8   8   4      935.58      902.30     67.74 o 
   9   8   4      683.50      686.02     61.85 o 
  10   8   4       97.20      146.57     39.17 o 
  11   8   4      952.22      955.70     81.58 o 
 -11   9   4       55.55       55.66     25.03 o 
 -10   9   4       25.35       20.42     20.13 o 
  -9   9   4      303.15      257.90     35.24 o 
  -8   9   4      434.17      462.00     41.82 o 
  -7   9   4     1387.21     1422.41     69.80 o 
  -6   9   4     1478.79     1422.80     69.70 o 
  -5   9   4     1253.07     1275.74     62.14 o 
  -4   9   4      684.13      643.96     22.18 o 
  -3   9   4      818.29      750.33     23.54 o 
  -2   9   4     2274.83     2403.06     47.25 o 
  -1   9   4     3893.25     3891.96     86.20 o 
   0   9   4      919.69      871.63     30.64 o 
   1   9   4     2551.10     2498.30     59.42 o 
   2   9   4     2283.54     2435.22     57.25 o 
   3   9   4     2384.46     2391.63     48.95 o 
   4   9   4       43.53       71.83     13.95 o 
   5   9   4      823.61      858.81     35.28 o 
   6   9   4      496.77      537.15     39.71 o 
   7   9   4     1626.08     1526.86     87.96 o 
   8   9   4      948.81     1028.64     72.65 o 
   9   9   4     2737.29     2812.91    131.16 o 
  10   9   4      277.06      259.27     46.34 o 
  11   9   4       17.33       20.42     29.06 o 
 -11  10   4      269.65      259.27     40.05 o 
 -10  10   4      920.65      990.85     65.87 o 
  -9  10   4      569.20      561.15     47.42 o 
  -8  10   4      662.08      628.69     49.67 o 
  -7  10   4      591.45      605.82     46.83 o 
  -6  10   4      538.68      508.04     40.35 o 
  -5  10   4       60.73       79.43     10.60 o 
  -4  10   4     2173.04     2229.11     47.84 o 
  -3  10   4     2288.52     2442.25     49.09 o 
  -2  10   4     1065.18      975.56     26.79 o 
  -1  10   4     3900.78     3903.17     87.92 o 
   0  10   4     3135.26     3070.36     72.23 o 
   1  10   4      894.90      959.08     31.01 o 
   2  10   4      314.63      233.27     39.81 o 
   3  10   4     1866.25     1696.39     39.41 o 
   4  10   4     3792.39     3854.66     95.17 o 
   5  10   4      908.69      883.63     39.91 o 
   6  10   4     1688.27     1681.73     55.57 o 
   7  10   4      174.97      225.21     36.72 o 
   8  10   4      113.22      142.25     33.38 o 
   9  10   4       40.53       14.33     26.11 o 
  10  10   4      318.36      362.94     50.46 o 
  11  10   4      482.00      475.05     60.57 o 
 -11  11   4      133.39      131.65     16.91 o 
 -10  11   4       99.95       79.22     27.10 o 
  -9  11   4      495.15      448.74     45.45 o 
  -8  11   4     2539.34     2519.08    108.28 o 
  -7  11   4      236.53      194.84     22.69 o 
  -6  11   4     1970.78     1974.89     46.78 o 
  -5  11   4      667.93      654.49     24.71 o 
  -4  11   4     3410.13     3416.67     66.36 o 
  -3  11   4      514.61      549.39     20.40 o 
  -2  11   4      332.62      342.30     21.30 o 
  -1  11   4      306.59      333.42     20.73 o 
   0  11   4     4686.86     5280.07    113.51 o 
   1  11   4     2173.65     2214.13     59.02 o 
   2  11   4     3061.61     2985.08     70.05 o 
   3  11   4     1842.19     1737.61     40.48 o 
   4  11   4      174.75      200.04     19.89 o 
   5  11   4      542.97      457.23     28.29 o 
   6  11   4     1272.03     1294.77     84.53 o 
   7  11   4      137.55      171.70     33.97 o 
   8  11   4      855.21      889.53     67.35 o 
   9  11   4      739.45      702.32     64.01 o 
  10  11   4      320.55      239.74     44.77 o 
  11  11   4       94.67      153.54     41.92 o 
 -11  12   4      228.17      264.18     40.64 o 
 -10  12   4      772.38      832.67     33.00 o 
  -9  12   4      211.47      168.00     17.22 o 
  -8  12   4      446.94      431.21     28.84 o 
  -7  12   4      668.96      586.22     25.17 o 
  -6  12   4      689.66      643.40     27.36 o 
  -5  12   4       45.47       59.31     11.18 o 
  -4  12   4     3612.15     3346.31     84.56 o 
  -3  12   4     2252.13     2378.51     64.96 o 
  -2  12   4    11271.67    11949.94    330.35 o 
  -1  12   4     1022.24     1080.45     60.42 o 
   0  12   4       20.16       26.79      9.74 o 
   1  12   4      220.82      267.90     37.75 o 
   2  12   4     3100.67     3074.01     82.61 o 
   3  12   4      841.40      875.26     27.63 o 
   4  12   4     4282.01     4195.11    105.24 o 
   5  12   4       95.94      101.88     17.36 o 
   6  12   4      350.70      305.01     25.08 o 
   7  12   4        1.22       19.83     22.87 o 
   8  12   4       74.79       39.66     24.35 o 
   9  12   4      205.59      254.56     43.39 o 
  10  12   4      402.86      369.62     52.82 o 
 -11  13   4        1.48        6.87     20.71 o 
 -10  13   4       21.93       14.07     12.26 o 
  -9  13   4      419.94      412.26     23.99 o 
  -8  13   4     1562.89     1574.09     55.18 o 
  -7  13   4      448.17      408.22     22.38 o 
  -6  13   4     1488.36     1427.00     39.71 o 
  -5  13   4      148.24      144.18     14.32 o 
  -4  13   4      419.94      388.82     32.48 o 
  -3  13   4      152.93      124.82     16.22 o 
  -2  13   4     2780.52     2772.06     71.92 o 
  -1  13   4      648.66      620.01     29.22 o 
   0  13   4     6246.25     6323.97    134.94 o 
   1  13   4      294.88      306.73     39.02 o 
   2  13   4     4985.42     4979.66    110.59 o 
   3  13   4      572.99      598.52     23.47 o 
   4  13   4      389.42      380.13     58.12 o 
   5  13   4      129.84      141.73     19.81 o 
   6  13   4      318.91      296.66     25.59 o 
   7  13   4      524.86      493.09     31.76 o 
   8  13   4     1634.14     1671.86     94.54 o 
   9  13   4       33.74       53.99     30.04 o 
  10  13   4      250.88      276.25     47.12 o 
 -10  14   4      455.94      481.03     26.22 o 
  -9  14   4       14.36       11.55     10.94 o 
  -8  14   4      545.18      526.22     25.85 o 
  -7  14   4      119.37      115.22     17.32 o 
  -6  14   4       75.91       89.76     13.35 o 
  -5  14   4      305.73      259.20     17.75 o 
  -4  14   4     4740.21     4771.06    114.60 o 
  -3  14   4      322.47      319.83     58.07 o 
  -2  14   4     5173.32     5004.68    113.89 o 
  -1  14   4      596.47      563.28     28.35 o 
   0  14   4      130.30      147.21     16.39 o 
   1  14   4     1802.64     1814.10     61.31 o 
   2  14   4      992.65      885.94     34.88 o 
   3  14   4      170.43      160.83     16.20 o 
   4  14   4     1755.26     1717.08     58.59 o 
   5  14   4      795.97      735.91     37.95 o 
   6  14   4     2525.83     2576.98    103.42 o 
   7  14   4      162.62      149.07     20.96 o 
   8  14   4       20.37       36.32     27.49 o 
   9  14   4      200.12      238.16     43.49 o 
  10  14   4      248.69      286.56     47.71 o 
 -10  15   4        2.40        1.08     11.21 o 
  -9  15   4        7.91       27.31     12.46 o 
  -8  15   4      571.25      554.97     27.24 o 
  -7  15   4      203.56      177.79     17.35 o 
  -6  15   4     1359.92     1377.39     39.84 o 
  -5  15   4       22.16       22.98     13.19 o 
  -4  15   4     1300.67     1274.53     69.11 o 
  -3  15   4      799.23      833.79     57.63 o 
  -2  15   4      427.31      447.57     33.08 o 
  -1  15   4      283.50      305.78     24.84 o 
   0  15   4      881.39      804.97     34.12 o 
   1  15   4      445.97      386.61     24.55 o 
   2  15   4     3858.82     4231.09    144.36 o 
   3  15   4     1035.00      944.43     37.81 o 
   4  15   4     1278.30     1237.05     49.73 o 
   5  15   4      130.67      146.65     20.99 o 
   6  15   4      256.39      319.85     26.82 o 
   7  15   4      132.84      144.21     21.83 o 
   8  15   4     1867.28     1930.35    105.44 o 
   9  15   4       54.14       59.88     31.12 o 
  10  15   4      383.79      352.63     52.03 o 
 -10  16   4      355.81      382.53     27.57 o 
  -9  16   4      360.83      351.16     23.45 o 
  -8  16   4      876.45      885.16     34.95 o 
  -7  16   4      174.88      190.39     23.78 o 
  -6  16   4      181.08      206.59     29.35 o 
  -5  16   4       96.42       88.18     17.91 o 
  -4  16   4     2077.87     2071.82     64.18 o 
  -3  16   4     1339.77     1432.87     50.67 o 
  -2  16   4     1952.64     1834.71     57.61 o 
  -1  16   4      189.40      168.60     18.51 o 
   0  16   4     1968.17     2075.94     61.24 o 
   1  16   4      154.24      106.98     15.62 o 
   2  16   4      227.22      241.94     20.80 o 
   3  16   4     2461.70     2496.13     68.82 o 
   4  16   4     1672.73     1810.69     64.49 o 
   5  16   4       20.82       20.57     14.82 o 
   6  16   4      752.85      684.87     44.96 o 
   7  16   4      645.06      691.21     39.75 o 
   8  16   4       64.76       69.80     31.12 o 
   9  16   4      133.30      111.52     36.52 o 
 -10  17   4       83.95       98.68     21.03 o 
  -9  17   4      164.14      148.82     24.15 o 
  -8  17   4      569.64      533.99     36.30 o 
  -7  17   4     1430.11     1399.09     97.78 o 
  -6  17   4     1024.57     1059.15     46.26 o 
  -5  17   4       77.90       97.80     25.33 o 
  -4  17   4      552.99      554.90     32.28 o 
  -3  17   4      590.24      591.77     38.09 o 
  -2  17   4       21.72       46.10     14.97 o 
  -1  17   4      915.56      940.24     66.56 o 
   0  17   4      473.80      393.56     26.60 o 
   1  17   4     1676.45     1567.63     52.59 o 
   2  17   4     2508.03     2267.92     65.69 o 
   3  17   4      219.25      232.68     21.29 o 
   4  17   4      137.18      121.26     20.76 o 
   5  17   4     1159.37     1150.96     50.00 o 
   6  17   4      565.35      687.78     39.29 o 
   7  17   4     2222.58     2273.80     76.61 o 
   8  17   4      795.34      779.09     66.27 o 
   9  17   4      504.35      583.24     59.88 o 
  -9  18   4      977.54     1037.86     50.14 o 
  -8  18   4      364.62      326.54     30.19 o 
  -7  18   4      189.30      157.19     23.06 o 
  -6  18   4      200.49      204.61     24.41 o 
  -5  18   4      335.42      300.63     27.06 o 
  -4  18   4      676.23      639.72     36.18 o 
  -3  18   4     1504.32     1467.92     71.03 o 
  -2  18   4      383.01      400.49     28.55 o 
  -1  18   4     1861.74     1911.51    150.79 o 
   0  18   4       43.94       39.60     15.23 o 
   1  18   4       48.93       73.39     16.15 o 
   2  18   4      871.04      901.57     38.99 o 
   3  18   4     3438.07     3502.53     89.81 o 
   4  18   4     1061.54     1074.31     49.11 o 
   5  18   4      983.78     1009.80     46.75 o 
   6  18   4      170.95      124.21     22.39 o 
   7  18   4      197.31      294.85     29.37 o 
   8  18   4       82.48      110.84     34.95 o 
  -9  19   4      160.57      175.21     26.09 o 
  -8  19   4      499.00      492.64     35.33 o 
  -7  19   4     1519.83     1515.55     59.83 o 
  -6  19   4      111.51      106.59     24.69 o 
  -5  19   4      425.66      367.67     31.32 o 
  -4  19   4      162.54      164.02     21.97 o 
  -3  19   4       92.80       95.50     19.19 o 
  -2  19   4      377.26      377.81     28.27 o 
  -1  19   4       69.24       99.35     18.70 o 
   0  19   4       46.37       62.55     17.27 o 
   1  19   4     2155.95     2142.90     65.93 o 
   2  19   4      616.89      617.73     34.04 o 
   3  19   4      756.15      827.69     61.16 o 
   4  19   4      414.15      399.99     31.61 o 
   5  19   4       43.57       34.25     16.76 o 
   6  19   4      112.39       99.29     21.07 o 
   7  19   4     1620.19     1677.92     81.04 o 
  -9  20   4      868.27      914.71     51.00 o 
  -8  20   4      252.98      285.30     29.81 o 
  -7  20   4      113.43       96.01     29.75 o 
  -6  20   4      119.65      149.35     23.28 o 
  -5  20   4      310.31      313.58     28.84 o 
  -4  20   4     1121.34     1188.16     50.79 o 
  -3  20   4     2770.23     2694.02     80.03 o 
  -2  20   4      225.87      249.42     25.20 o 
  -1  20   4      152.19      126.80     20.07 o 
   0  20   4      269.07      252.78     24.92 o 
   1  20   4      139.28      144.38     20.95 o 
   2  20   4      288.80      297.02     26.35 o 
   3  20   4      887.32      773.98     60.57 o 
   4  20   4        0.85      -11.46     13.20 o 
   5  20   4      667.57      666.45     40.96 o 
   6  20   4       67.32       99.74     21.27 o 
   7  20   4      577.22      483.49     47.47 o 
  -8  21   4       29.10       21.25     19.54 o 
  -7  21   4     1708.68     1589.37     64.27 o 
  -6  21   4      283.72      294.03     29.53 o 
  -5  21   4      339.83      352.94     42.41 o 
  -4  21   4      601.47      635.59     38.70 o 
  -3  21   4      128.09      116.77     22.17 o 
  -2  21   4      260.04      221.92     24.71 o 
  -1  21   4     1580.67     1503.98     56.81 o 
   0  21   4       91.25       67.57     17.99 o 
   1  21   4      441.02      450.32     30.92 o 
   2  21   4      188.02      201.32     23.23 o 
   3  21   4     1301.26     1351.14     82.56 o 
   4  21   4      358.35      319.64     30.39 o 
   5  21   4       35.20       58.85     19.44 o 
   6  21   4      153.76      218.04     27.43 o 
  -8  22   4      132.88      168.66     26.56 o 
  -7  22   4      102.94      110.01     24.12 o 
  -6  22   4      250.56      262.09     29.12 o 
  -5  22   4      202.37      206.95     26.96 o 
  -4  22   4      800.12      784.79     43.24 o 
  -3  22   4     2968.27     2877.71    190.26 o 
  -2  22   4      533.79      500.71     35.00 o 
  -1  22   4      395.46      357.49     30.13 o 
   0  22   4      167.05      171.01     23.37 o 
   1  22   4       41.44       54.37     17.20 o 
   2  22   4      215.58      240.36     26.03 o 
   3  22   4     2346.94     2604.59    119.67 o 
   4  22   4      193.33      176.72     25.38 o 
   5  22   4      693.26      670.56     41.93 o 
   6  22   4      127.52       82.07     30.14 o 
  -7  23   4      497.43      445.40     36.93 o 
  -6  23   4      364.14      400.45     35.75 o 
  -5  23   4     1260.87     1275.39     65.09 o 
  -4  23   4       59.51       52.16     19.03 o 
  -3  23   4      137.56      101.52     22.78 o 
  -2  23   4      305.23      359.33     56.20 o 
  -1  23   4      877.46      827.99     44.28 o 
   0  23   4      629.60      616.27     60.92 o 
   1  23   4     2467.67     2343.08     75.44 o 
   2  23   4      266.57      254.39     27.29 o 
   3  23   4      596.15      559.19     57.04 o 
   4  23   4      198.35      180.07     26.47 o 
   5  23   4       36.97       47.71     27.78 o 
   6  23   4      407.36      444.72     51.25 o 
   7  23   4      301.43      263.00     43.59 o 
  -7  24   4      122.41      133.04     25.46 o 
  -6  24   4       65.42       47.08     21.58 o 
  -5  24   4      173.31      194.19     28.01 o 
  -4  24   4      432.42      459.25     36.61 o 
  -3  24   4      777.52      784.94     45.65 o 
  -2  24   4      979.38      950.80     48.06 o 
  -1  24   4      609.26      539.88     43.54 o 
   0  24   4      360.50      344.71     50.80 o 
   1  24   4      206.77      238.58     26.94 o 
   2  24   4      451.62      394.78     32.28 o 
   3  24   4      592.84      591.09     58.80 o 
   4  24   4      826.86      815.91     47.31 o 
   5  24   4      546.01      540.53     54.68 o 
   6  24   4       37.65       41.13     27.49 o 
  -6  25   4      548.39      460.02     38.94 o 
  -5  25   4      380.89      391.75     36.31 o 
  -4  25   4      346.86      427.83     36.69 o 
  -3  25   4      116.41      113.41     30.63 o 
  -2  25   4      159.18      178.98     55.17 o 
  -1  25   4      116.12      137.52     24.97 o 
   0  25   4     1702.85     1686.32     65.00 o 
   1  25   4      449.81      470.90     35.68 o 
   2  25   4      404.20      311.79     47.61 o 
   3  25   4      197.22      217.65     43.39 o 
   4  25   4      228.74      274.59     45.65 o 
   5  25   4       86.85      109.36     34.26 o 
   6  25   4      230.78      189.86     40.15 o 
  -6  26   4       47.22       32.77     20.44 o 
  -5  26   4       40.17       23.42     20.06 o 
  -4  26   4      862.63      740.50     47.27 o 
  -3  26   4       32.04       38.38     20.49 o 
  -2  26   4     1066.44     1063.62     53.13 o 
  -1  26   4       91.11       93.04     24.13 o 
   0  26   4      273.54      253.19     29.44 o 
   1  26   4      206.74      187.96     36.67 o 
   2  26   4      433.89      472.11     54.29 o 
   3  26   4       11.66       -6.18     25.03 o 
   4  26   4      629.54      586.48     62.24 o 
   5  26   4      149.05      168.07     38.78 o 
  -5  27   4       14.01       16.12     19.14 o 
  -4  27   4      239.56      250.14     33.02 o 
  -3  27   4       44.78       18.14     24.00 o 
  -2  27   4       81.20       60.78     23.24 o 
  -1  27   4       56.26       14.00     18.72 o 
   0  27   4     1506.20     1464.74     62.75 o 
   1  27   4       13.79       11.80     16.26 o 
   2  27   4      389.69      504.21     58.22 o 
   3  27   4        8.59       23.07     27.19 o 
   4  27   4       71.53       81.68     31.91 o 
  -4  28   4      367.51      410.58     38.91 o 
  -3  28   4       27.37       58.01     21.96 o 
  -2  28   4      547.99      562.35     42.79 o 
  -1  28   4       35.64       43.84     21.51 o 
   0  28   4      170.67      201.98     29.13 o 
   1  28   4      222.34      162.88     27.44 o 
   2  28   4      247.15      286.56     49.09 o 
   3  28   4       31.41       55.27     28.96 o 
  -2  29   4       19.54       18.84     20.44 o 
  -1  29   4      120.62      109.45     34.16 o 
   0  29   4      612.04      649.35     44.71 o 
   1  29   4       94.21      118.55     25.94 o 
   2  29   4      630.93      708.31     68.92 o 
  -2 -28   5      694.86      725.00     79.52 o 
  -1 -28   5      154.95      157.37     49.09 o 
   0 -28   5      600.51      545.34     74.02 o 
   1 -28   5      124.39      190.45     50.46 o 
   2 -28   5      147.88      166.60     47.22 o 
  -2 -27   5       70.55      117.22     44.77 o 
  -1 -27   5      118.75      134.79     47.32 o 
   0 -27   5     1099.80     1219.00    100.23 o 
   1 -27   5       30.45       23.76     31.02 o 
   2 -27   5      616.76      568.71     71.67 o 
   3 -27   5        5.30       31.61     32.49 o 
  -3 -26   5      132.64      188.78     47.61 o 
  -2 -26   5     1174.34     1170.60     98.76 o 
  -1 -26   5       35.72       39.66     32.40 o 
   0 -26   5     1023.84      924.97     87.37 o 
   1 -26   5      207.00      227.46     51.05 o 
   2 -26   5      112.73      142.45     43.69 o 
   3 -26   5       55.69       59.20     36.42 o 
   4 -26   5      527.25      523.75     67.84 o 
  -3 -25   5      226.19      182.70     46.93 o 
  -2 -25   5      301.57      250.83     53.11 o 
  -1 -25   5      311.59      266.54     52.23 o 
   0 -25   5      853.92      719.50     74.41 o 
   1 -25   5      103.32      117.41     41.04 o 
   2 -25   5     1232.43     1186.50     96.01 o 
   3 -25   5       90.59      106.91     40.35 o 
   4 -25   5      762.51      738.45     75.00 o 
   5 -25   5      115.48      115.06     41.33 o 
  -4 -24   5      770.86      822.78     77.85 o 
  -3 -24   5      203.24      181.32     45.45 o 
  -2 -24   5     1478.09     1548.36    108.87 o 
  -1 -24   5      900.90      928.90     81.48 o 
   0 -24   5      911.13      900.82     81.88 o 
   1 -24   5      248.05      298.25     53.41 o 
   2 -24   5      256.01      231.19     47.42 o 
   3 -24   5      359.55      375.41     57.14 o 
   4 -24   5      874.46      917.12     82.66 o 
   5 -24   5      166.00      152.95     43.59 o 
  -4 -23   5      632.21      547.21     66.56 o 
  -3 -23   5      448.99      432.54     60.28 o 
  -2 -23   5      124.56      100.43     36.52 o 
  -1 -23   5      249.09      206.85     45.65 o 
   0 -23   5      474.33      562.82     66.17 o 
   1 -23   5     1560.80     1604.42    107.79 o 
   2 -23   5      966.94      918.89     80.11 o 
   3 -23   5      634.26      623.98     68.33 o 
   4 -23   5      484.11      392.00     57.72 o 
   5 -23   5       50.21       34.75     30.73 o 
  -4 -22   5      791.73      638.80     68.72 o 
  -3 -22   5     2289.00     2281.71    130.67 o 
  -2 -22   5      492.06      443.64     56.84 o 
  -1 -22   5     1554.59     1609.33    103.77 o 
   0 -22   5      180.68      162.18     42.41 o 
   1 -22   5      320.51      281.36     49.97 o 
   2 -22   5      360.60      392.59     55.57 o 
   3 -22   5      824.42      686.51     69.60 o 
   4 -22   5       81.19       95.52     36.03 o 
   5 -22   5      879.38      813.74     75.79 o 
  -8 -21   5       95.93      137.83     37.80 o 
  -7 -21   5     1553.61     1606.97    105.34 o 
  -4 -21   5       70.95       89.63     34.75 o 
  -3 -21   5     1126.95     1192.20     87.86 o 
  -2 -21   5      503.27      505.49     59.69 o 
  -1 -21   5     1407.19     1563.78    101.41 o 
   0 -21   5      396.69      414.78     53.60 o 
   1 -21   5     1671.15     1518.91    101.21 o 
   2 -21   5        3.88       -6.38     23.46 o 
   3 -21   5     3007.83     3038.51    149.22 o 
   4 -21   5      334.70      329.95     50.26 o 
   5 -21   5      186.65      194.77     43.39 o 
  -8 -20   5       19.73      -12.66     17.87 o 
  -7 -20   5     1096.74     1200.34     87.86 o 
  -5 -20   5      268.54      263.69     47.32 o 
  -4 -20   5      794.58      731.08     70.68 o 
  -3 -20   5     3070.70     3030.56    150.89 o 
  -2 -20   5       73.35       62.14     30.92 o 
  -1 -20   5      812.98      773.30     69.90 o 
   0 -20   5      109.16       75.30     30.43 o 
   1 -20   5      585.16      563.51     60.77 o 
   2 -20   5      261.85      213.62     42.02 o 
   3 -20   5     1136.22     1221.65     85.11 o 
   4 -20   5       76.40      137.44     38.39 o 
   5 -20   5     1151.53     1213.20     85.61 o 
   6 -20   5      207.98      244.01     53.99 o 
   7 -20   5     1762.20     1797.42    105.04 o 
   8 -20   5      242.03      344.68     52.03 o 
  -9 -19   5        5.31        3.14     26.41 o 
  -8 -19   5      333.39      349.29     56.15 o 
  -7 -19   5      992.13     1047.59     80.21 o 
  -6 -19   5       32.90       41.43     24.25 o 
  -5 -19   5     1852.53     2017.33    117.90 o 
  -4 -19   5      117.21      104.45     35.93 o 
  -3 -19   5      993.78      825.92     71.37 o 
  -2 -19   5      253.38      292.06     47.22 o 
  -1 -19   5       24.53       47.61     28.57 o 
   0 -19   5      218.61      214.11     41.43 o 
   1 -19   5     1573.33     1362.72     92.08 o 
   2 -19   5      112.41      105.44     34.46 o 
   3 -19   5     3433.49     3684.97    167.87 o 
   4 -19   5      395.64      376.59     50.75 o 
   5 -19   5        8.55       11.72     16.93 o 
   6 -19   5      393.43      434.13     36.60 o 
   7 -19   5     1362.11     1365.17     90.61 o 
   8 -19   5      105.25       89.14     33.97 o 
  -9 -18   5      878.50      848.10     79.32 o 
  -8 -18   5      429.96      434.80     59.39 o 
  -7 -18   5      844.91      806.87     72.16 o 
  -6 -18   5      315.61      289.02     46.04 o 
  -5 -18   5      161.94      161.39     38.19 o 
  -4 -18   5      601.77      513.34     56.06 o 
  -3 -18   5     1129.98     1200.74     83.74 o 
  -2 -18   5       97.48      121.14     35.44 o 
  -1 -18   5     1717.47     1649.38     98.37 o 
   0 -18   5      131.61      110.54     33.67 o 
   1 -18   5      433.00      426.85     49.97 o 
   2 -18   5      478.02      517.66     56.65 o 
   3 -18   5      829.12      931.94     72.75 o 
   4 -18   5      878.25      864.89     70.19 o 
   5 -18   5     2162.77     2279.85    116.68 o 
   6 -18   5      201.76      211.38     28.02 o 
   7 -18   5      581.94      520.51     57.14 o 
   8 -18   5      203.71      285.48     47.12 o 
   9 -18   5       95.68       61.95     30.34 o 
  -9 -17   5       30.52      -18.06     24.84 o 
  -8 -17   5      815.64      828.47     74.22 o 
  -7 -17   5     1222.63     1244.62     86.59 o 
  -6 -17   5     1187.52     1097.85     78.14 o 
  -5 -17   5      535.51      564.88     56.84 o 
  -4 -17   5      803.36      780.56     70.59 o 
  -3 -17   5     1519.25     1466.49     93.66 o 
  -2 -17   5      270.80      283.91     42.61 o 
  -1 -17   5      177.14      177.49     36.42 o 
   0 -17   5      797.54      681.31     62.24 o 
   1 -17   5     1171.45     1140.17     77.06 o 
   2 -17   5     2076.98     2195.02    112.21 o 
   3 -17   5     2359.90     2193.35    118.59 o 
   4 -17   5      404.66      357.30     37.45 o 
   5 -17   5       88.97       83.70     19.36 o 
   6 -17   5      288.91      273.97     29.52 o 
   7 -17   5     1085.51      985.35     72.84 o 
   8 -17   5     1036.71     1014.90     77.75 o 
   9 -17   5      391.28      345.76     50.56 o 
 -10 -16   5      590.23      612.59     71.76 o 
  -9 -16   5      564.52      527.77     64.79 o 
  -8 -16   5     1504.45     1472.08     98.66 o 
  -7 -16   5      244.36      240.82     44.67 o 
  -6 -16   5      341.51      347.72     47.32 o 
  -5 -16   5      251.26      242.91     28.70 o 
  -4 -16   5     1131.77     1100.70     78.73 o 
  -3 -16   5     1752.57     1567.11     96.60 o 
  -2 -16   5     3533.18     3631.07    158.15 o 
  -1 -16   5      841.32      742.37     63.52 o 
   0 -16   5     1865.47     1666.46     94.93 o 
   1 -16   5      333.03      284.60     41.43 o 
   2 -16   5      289.12      294.91     42.61 o 
   3 -16   5     1747.43     1687.50     61.02 o 
   4 -16   5      926.30      781.82     57.28 o 
   5 -16   5      294.52      278.47     27.67 o 
   6 -16   5     2273.28     2273.70     81.41 o 
   7 -16   5      856.85      742.37     64.20 o 
   8 -16   5      373.48      375.21     50.85 o 
   9 -16   5       70.06      115.65     36.32 o 
 -10 -15   5      112.30      102.79     38.19 o 
  -9 -15   5      115.40      131.16     39.66 o 
  -8 -15   5      285.01      265.65     46.44 o 
  -7 -15   5      653.09      608.76     60.87 o 
  -6 -15   5     1549.28     1401.79     87.37 o 
  -5 -15   5      257.50      238.97     51.83 o 
  -4 -15   5     3247.36     3190.68    144.12 o 
  -3 -15   5     1116.68     1061.92     76.38 o 
  -2 -15   5      605.62      595.02     54.49 o 
  -1 -15   5     1013.55      997.13     68.33 o 
   0 -15   5     1428.44     1468.55     87.57 o 
   1 -15   5      848.02      878.64     64.50 o 
   2 -15   5     6968.29     7154.75    268.50 o 
   3 -15   5      147.21      140.14     19.63 o 
   4 -15   5     3338.35     3448.79     99.86 o 
   5 -15   5       90.09       84.49     18.99 o 
   6 -15   5       72.87       49.48     18.41 o 
   7 -15   5      272.36      243.90     28.70 o 
   8 -15   5     1429.96     1505.76     93.95 o 
   9 -15   5      352.12      373.44     53.21 o 
 -10 -14   5      627.13      525.51     64.30 o 
  -9 -14   5       50.07       58.22     29.45 o 
  -8 -14   5     2426.51     2510.74    129.68 o 
  -7 -14   5      401.56      367.75     49.18 o 
  -6 -14   5      627.61      578.53     56.84 o 
  -5 -14   5      444.75      476.84     35.11 o 
  -4 -14   5     1403.38     1387.36     86.19 o 
  -3 -14   5      906.06      957.47     69.51 o 
  -2 -14   5     5377.75     5612.47    221.38 o 
  -1 -14   5      154.72      199.19     33.97 o 
   0 -14   5     2273.68     2269.73    111.03 o 
   1 -14   5      586.92      624.76     53.50 o 
   2 -14   5      371.84      409.61     47.47 o 
   3 -14   5     1473.55     1582.00     56.77 o 
   4 -14   5      959.43     1033.52     47.52 o 
   5 -14   5        6.48       20.83     13.85 o 
   6 -14   5     3524.56     3580.23    118.74 o 
   7 -14   5      499.17      524.91     37.79 o 
   8 -14   5      585.52      638.80     60.67 o 
   9 -14   5      215.85      204.00     42.31 o 
  10 -14   5       51.99       34.36     25.92 o 
 -10 -13   5       67.14      104.75     38.19 o 
  -9 -13   5      824.82      862.44     74.12 o 
  -8 -13   5      739.44      642.53     62.63 o 
  -7 -13   5      315.48      341.05     46.34 o 
  -6 -13   5     2199.46     2291.33    110.54 o 
  -5 -13   5      409.88      373.58     48.45 o 
  -4 -13   5     4304.53     4652.55    186.33 o 
  -3 -13   5      384.78      443.05     48.30 o 
  -2 -13   5       47.14       62.34     25.82 o 
  -1 -13   5     1181.65     1049.55     69.11 o 
   0 -13   5     3234.11     3140.41    137.44 o 
   1 -13   5      525.36      478.12     28.03 o 
   2 -13   5     9354.15     9622.54    219.83 o 
   3 -13   5     1114.25     1029.37     53.21 o 
   4 -13   5      745.15      715.72     39.18 o 
   5 -13   5      419.43      399.76     31.02 o 
   6 -13   5      136.61      144.28     22.92 o 
   7 -13   5      320.00      309.45     60.52 o 
   8 -13   5     1829.05     1731.75    101.80 o 
   9 -13   5       36.78       30.73     26.90 o 
  10 -13   5      651.84      719.21     68.52 o 
 -11 -12   5      228.70      157.76     42.51 o 
 -10 -12   5     1165.22     1257.09     91.99 o 
  -9 -12   5      243.89      243.17     44.37 o 
  -8 -12   5     1797.46     1691.89    100.63 o 
  -7 -12   5      699.32      621.13     59.00 o 
  -6 -12   5       62.91       67.34     19.05 o 
  -5 -12   5      635.44      620.70     38.41 o 
  -4 -12   5     3280.23     3649.63    150.89 o 
  -3 -12   5     1127.80     1125.44     72.84 o 
  -2 -12   5     8649.73     8277.05    296.28 o 
  -1 -12   5      584.35      584.91     50.17 o 
   0 -12   5     2895.89     2913.83    133.02 o 
   1 -12   5      872.30      745.02     32.91 o 
   2 -12   5       51.60       61.01     13.67 o 
   3 -12   5     1081.74     1050.51     43.95 o 
   4 -12   5     5710.37     6115.90    153.73 o 
   5 -12   5        2.66       -2.25     12.39 o 
   6 -12   5     1189.47     1042.70     49.51 o 
   7 -12   5      255.28      266.31     28.45 o 
   8 -12   5      885.22      902.00     70.09 o 
   9 -12   5      239.17      237.58     43.98 o 
  10 -12   5      115.47      102.20     35.73 o 
 -11 -11   5      164.19      118.20     39.07 o 
 -10 -11   5      439.86      379.43     54.19 o 
  -9 -11   5      405.05      351.75     50.56 o 
  -8 -11   5     2274.06     2329.22    119.77 o 
  -7 -11   5      809.07      791.26     63.42 o 
  -6 -11   5     2850.08     2793.16     91.84 o 
  -5 -11   5      749.01      695.11     39.64 o 
  -4 -11   5     4897.00     4991.16    131.69 o 
  -3 -11   5     4412.92     4769.57    181.81 o 
  -2 -11   5      305.77      288.53     36.32 o 
  -1 -11   5      360.33      379.43     40.25 o 
   0 -11   5     4684.74     4720.97    110.25 o 
   1 -11   5     2818.97     3158.09     82.74 o 
   2 -11   5     5872.48     6365.98    152.30 o 
   3 -11   5      534.59      499.93     30.60 o 
   4 -11   5     3581.77     3696.75    103.51 o 
   5 -11   5      288.23      303.24     45.50 o 
   6 -11   5      601.32      592.32     37.67 o 
   7 -11   5      364.57      386.88     31.81 o 
   8 -11   5      561.24      467.10     52.42 o 
   9 -11   5      484.34      523.45     55.76 o 
  10 -11   5      862.90      914.76     78.44 o 
 -11 -10   5       81.45       64.04     32.79 o 
 -10 -10   5      734.38      789.96     48.74 o 
  -9 -10   5     1167.19     1054.69     72.70 o 
  -8 -10   5     1270.04     1173.62     52.67 o 
  -7 -10   5      708.88      642.44     37.36 o 
  -6 -10   5      427.04      465.73     25.71 o 
  -5 -10   5      489.09      443.24     31.13 o 
  -4 -10   5     2156.74     2083.03     72.40 o 
  -3 -10   5     2051.51     1836.20     92.28 o 
  -2 -10   5     5743.75     5798.41    216.57 o 
  -1 -10   5     5692.09     6583.10    240.91 o 
   0 -10   5     5837.41     6076.64    140.59 o 
   1 -10   5      400.15      429.20     24.07 o 
   2 -10   5     1192.91     1259.59     55.96 o 
   3 -10   5     2832.80     2969.07     84.56 o 
   4 -10   5     1717.85     1852.01     84.77 o 
   5 -10   5     1132.03     1042.67     46.29 o 
   6 -10   5     2987.85     2863.91     96.94 o 
   7 -10   5      696.78      683.34     40.73 o 
   8 -10   5      315.97      294.66     30.33 o 
   9 -10   5      249.51      235.42     42.70 o 
  10 -10   5      229.85      219.41     45.16 o 
 -11  -9   5      512.47      503.86     38.81 o 
 -10  -9   5      403.08      352.48     37.01 o 
  -9  -9   5       81.93       58.11     19.05 o 
  -8  -9   5      173.29      124.83     20.50 o 
  -7  -9   5      656.08      605.01     35.43 o 
  -6  -9   5     2770.63     2791.96     68.10 o 
  -5  -9   5     2613.05     2575.73     80.89 o 
  -4  -9   5     1616.65     1588.14     57.76 o 
  -3  -9   5     2915.90     3188.22    131.06 o 
  -2  -9   5     1107.25      979.85     60.18 o 
  -1  -9   5     1085.88      925.17     57.72 o 
   0  -9   5      294.09      288.86     18.42 o 
   1  -9   5     8540.53     8863.59    197.57 o 
   2  -9   5     4933.16     4746.39    120.85 o 
   3  -9   5     5936.65     6176.27    149.51 o 
   4  -9   5      170.11      155.61     19.49 o 
   5  -9   5      323.63      341.33     40.54 o 
   6  -9   5      249.80      238.17     32.89 o 
   7  -9   5     1085.71     1184.70     52.65 o 
   8  -9   5     1822.04     1801.31     70.56 o 
   9  -9   5     2088.94     2028.42    112.90 o 
  10  -9   5      419.87      350.28     52.33 o 
  11  -9   5      133.85       91.20     36.72 o 
 -11  -8   5      701.05      763.37     54.78 o 
 -10  -8   5       71.44       87.91     20.42 o 
  -9  -8   5     2247.55     2246.32     76.37 o 
  -8  -8   5      617.04      718.82     72.79 o 
  -7  -8   5     2410.13     2351.85    104.80 o 
  -6  -8   5      176.41      150.71     15.91 o 
  -5  -8   5      334.87      358.07     29.10 o 
  -4  -8   5      798.80      767.61     29.22 o 
  -3  -8   5     4907.67     5095.11    186.72 o 
  -2  -8   5      180.03      176.71     27.29 o 
  -1  -8   5     9137.91     9246.62    244.20 o 
   0  -8   5     5572.31     6378.57    148.07 o 
   1  -8   5      800.43      926.96     51.25 o 
   2  -8   5      108.54      103.52     19.83 o 
   3  -8   5     3039.54     3103.28     99.40 o 
   4  -8   5      871.97      847.11     39.04 o 
   5  -8   5     5504.49     5684.64    144.60 o 
   6  -8   5     1513.14     1518.13     84.13 o 
   7  -8   5     3869.24     3688.11    152.46 o 
   8  -8   5      438.96      360.58     47.52 o 
   9  -8   5       24.92       17.18     24.94 o 
  10  -8   5      223.89      198.11     41.43 o 
  11  -8   5      704.99      775.36     73.73 o 
 -11  -7   5     1248.24     1211.79     57.09 o 
 -10  -7   5      342.02      296.14     53.80 o 
  -9  -7   5       41.50       30.74     15.72 o 
  -8  -7   5      418.40      424.12     30.74 o 
  -7  -7   5     3169.76     3132.97     89.13 o 
  -6  -7   5      383.00      380.19     21.84 o 
  -5  -7   5     5098.45     5417.84    136.25 o 
  -4  -7   5      279.97      308.09     18.82 o 
  -3  -7   5     1492.00     1415.87     47.49 o 
  -2  -7   5      501.94      582.65     43.29 o 
  -1  -7   5     2484.42     2396.07    104.11 o 
   0  -7   5     1223.15     1249.37     52.62 o 
   1  -7   5     9663.86    10672.88    234.57 o 
   2  -7   5      327.91      243.89     27.59 o 
   3  -7   5     7715.98     8755.65    200.89 o 
   4  -7   5      114.53      135.38     25.03 o 
   5  -7   5      609.12      627.51     49.97 o 
   6  -7   5      751.67      695.45     55.47 o 
   7  -7   5     2973.31     2993.25    133.02 o 
   8  -7   5       81.23       73.63     28.96 o 
   9  -7   5     1965.00     1742.94    102.98 o 
  10  -7   5       95.73       78.54     31.81 o 
  11  -7   5     1030.54      885.21     77.26 o 
 -11  -6   5      859.21      844.87     61.95 o 
 -10  -6   5      108.49      113.41     27.73 o 
  -9  -6   5     2826.24     2523.86     81.18 o 
  -8  -6   5      102.71      104.92     18.49 o 
  -7  -6   5     2157.28     2010.51     65.45 o 
  -6  -6   5     1648.64     1639.38     45.55 o 
  -5  -6   5      414.57      374.13     20.94 o 
  -4  -6   5      172.32      230.95     16.01 o 
  -3  -6   5     2767.79     2937.65     77.94 o 
  -2  -6   5       13.47        5.28      5.10 o 
  -1  -6   5     7563.12     8031.79    177.35 o 
   0  -6   5      972.60     1010.67     35.45 o 
   1  -6   5     3605.13     4088.59    101.12 o 
   2  -6   5     1710.93     1598.51     55.17 o 
   3  -6   5     3975.20     4385.03    152.66 o 
   4  -6   5      363.58      346.94     35.44 o 
   6  -6   5      358.79      288.04     37.80 o 
   7  -6   5     2317.57     2268.75    109.76 o 
   8  -6   5      175.74      243.96     40.94 o 
   9  -6   5       25.65        8.05     21.79 o 
  10  -6   5      132.39      113.09     34.95 o 
  11  -6   5      647.26      650.58     66.46 o 
 -11  -5   5     1464.61     1381.97     60.69 o 
 -10  -5   5      265.99      216.61     26.08 o 
  -9  -5   5      204.39      227.12     25.30 o 
  -8  -5   5      194.22      195.17     22.52 o 
  -7  -5   5     2370.86     2347.28     71.85 o 
  -6  -5   5     1891.61     1958.35     50.58 o 
  -5  -5   5     3458.46     3605.52     76.81 o 
  -4  -5   5      624.54      610.05     23.71 o 
  -3  -5   5      287.20      255.12     18.95 o 
  -2  -5   5     5949.51     6455.43    142.25 o 
  -1  -5   5     5843.85     6659.31    147.58 o 
   0  -5   5     2710.81     2696.01     67.41 o 
   1  -5   5     5982.70     6227.67    140.98 o 
   2  -5   5      187.03      206.26     22.58 o 
   3  -5   5     3066.98     3289.53    116.53 o 
   4  -5   5     2000.61     2146.52     91.99 o 
   5  -5   5      982.32      902.79     58.51 o 
   6  -5   5     1335.87     1382.45     76.87 o 
   7  -5   5     1098.16     1063.89     69.41 o 
   8  -5   5      615.87      670.02     59.59 o 
   9  -5   5     1411.60     1333.76     87.08 o 
  10  -5   5      454.15      380.12     52.23 o 
  11  -5   5      891.83      985.45     80.50 o 
 -12  -4   5       70.42       84.87     21.08 o 
 -11  -4   5      526.19      435.21     34.87 o 
 -10  -4   5      931.05      888.33     45.78 o 
  -9  -4   5     1168.04     1183.65     52.91 o 
  -8  -4   5     1021.02      990.59     75.59 o 
  -7  -4   5      907.91      866.05     39.59 o 
  -6  -4   5      310.98      329.14     19.48 o 
  -5  -4   5      646.99      689.98     26.43 o 
  -4  -4   5     4909.87     5103.21     99.99 o 
  -3  -4   5     4533.79     4523.10    105.91 o 
  -2  -4   5     2028.26     1859.23     51.75 o 
  -1  -4   5     9183.12    10025.01    171.31 o 
   0  -4   5    10139.00    11459.79    246.52 o 
   1  -4   5      938.59     1107.08     49.48 o 
   2  -4   5     1314.63     1280.26     59.69 o 
   3  -4   5      194.34      191.73     24.94 o 
   4  -4   5     1079.55     1029.53     57.43 o 
   5  -4   5     2025.46     2124.73     97.19 o 
   6  -4   5     2296.98     2303.50    106.91 o 
   7  -4   5      653.09      551.63     52.91 o 
   8  -4   5      268.28      247.20     39.17 o 
   9  -4   5      304.28      298.54     45.26 o 
  10  -4   5      401.44      496.45     58.22 o 
  11  -4   5      498.04      481.04     62.34 o 
 -12  -3   5      402.19      268.50     41.13 o 
 -11  -3   5      480.12      450.54     35.03 o 
 -10  -3   5      337.18      278.93     27.72 o 
  -9  -3   5      261.97      243.65     25.11 o 
  -8  -3   5      674.55      592.05     34.31 o 
  -7  -3   5     1105.05     1080.46     44.18 o 
  -6  -3   5     7470.32     7749.64    172.46 o 
  -5  -3   5     4304.00     4213.49     84.43 o 
  -4  -3   5     1604.94     1579.25     40.26 o 
  -3  -3   5     1773.38     1678.20     76.97 o 
  -2  -3   5      815.84      879.40     31.85 o 
  -1  -3   5     2661.53     2837.45    109.95 o 
   0  -3   5    17977.75    20736.04    404.96 o 
   1  -3   5     6988.24     7893.79    240.03 o 
   2  -3   5     4280.84     4000.98    135.77 o 
   3  -3   5      799.19      614.85     43.00 o 
   4  -3   5     8433.38     9497.42    293.83 o 
   5  -3   5      453.84      434.61     42.12 o 
   6  -3   5      213.67      256.42     35.83 o 
   7  -3   5      409.06      384.93     43.59 o 
   8  -3   5      983.63      937.24     69.51 o 
   9  -3   5     2278.27     1969.91    108.58 o 
  10  -3   5     1451.56     1459.03     95.72 o 
  11  -3   5      355.70      226.78     47.71 o 
 -12  -2   5      190.22      227.27     37.11 o 
 -11  -2   5      259.03      241.80     37.31 o 
 -10  -2   5     2652.63     2613.77     83.78 o 
  -9  -2   5      177.71      211.15     27.05 o 
  -8  -2   5      661.40      596.53     34.26 o 
  -7  -2   5     1094.07     1118.51     44.11 o 
  -6  -2   5      876.01     1015.12     40.61 o 
  -5  -2   5      661.68      653.71     24.27 o 
  -4  -2   5     8546.46     9348.40    164.58 o 
  -3  -2   5     1801.89     1766.01     51.66 o 
  -2  -2   5    10861.71    12473.74    258.13 o 
  -1  -2   5     8630.80    10051.93    207.65 o 
   0  -2   5    19218.40    22465.21    433.27 o 
   1  -2   5     8402.63     8813.55    275.47 o 
   2  -2   5      498.56      538.08     35.83 o 
   3  -2   5     3202.86     3503.45    123.01 o 
   4  -2   5     2870.32     2878.59    114.27 o 
   5  -2   5     1008.23      984.66     59.49 o 
   6  -2   5     4681.42     4964.74    180.83 o 
   7  -2   5     1643.54     1667.05     89.53 o 
   8  -2   5     1318.19     1301.76     80.99 o 
   9  -2   5      351.87      340.56     46.53 o 
  10  -2   5      387.07      351.95     52.42 o 
  11  -2   5      493.88      465.82     59.59 o 
 -11  -1   5       47.10       42.51     23.17 o 
 -10  -1   5      914.32      895.12     60.77 o 
  -9  -1   5      381.59      408.10     30.37 o 
  -8  -1   5     1112.57     1055.24     44.27 o 
  -7  -1   5      466.50      487.00     29.19 o 
  -6  -1   5     4082.72     4203.35    102.80 o 
  -5  -1   5      712.38      738.16     24.65 o 
  -4  -1   5     5861.42     6001.17    110.76 o 
  -3  -1   5     3798.97     4232.03    100.13 o 
  -2  -1   5     1540.59     1227.79     38.20 o 
  -1  -1   5     4675.20     5864.38    164.04 o 
   0  -1   5    17001.09    19784.47    384.57 o 
   1  -1   5     1259.82     1196.12     55.57 o 
   2  -1   5     7571.71     8647.93    192.81 o 
   3  -1   5     1086.86     1019.91     55.07 o 
   4  -1   5     2539.49     2481.48    103.28 o 
   5  -1   5      737.48      700.75     49.77 o 
   6  -1   5      483.45      396.12     40.54 o 
   7  -1   5      949.20      826.41     61.85 o 
   8  -1   5      387.37      400.93     47.91 o 
   9  -1   5      812.94      805.60     68.43 o 
  10  -1   5     3049.26     2852.47    141.76 o 
  11  -1   5      379.68      323.48     54.19 o 
 -12   0   5      129.30      110.34     31.61 o 
 -11   0   5      278.71      254.95     38.58 o 
 -10   0   5     2751.73     2714.74    117.51 o 
  -9   0   5        4.14       -7.51     12.91 o 
  -8   0   5     1692.29     1562.55     55.83 o 
  -7   0   5      779.85      771.31     35.61 o 
  -6   0   5      507.55      573.83     29.45 o 
  -5   0   5     2213.09     2137.47     59.10 o 
  -4   0   5       72.53       86.23     12.34 o 
  -3   0   5      247.83      174.09     17.47 o 
  -2   0   5    15128.26    16275.42    330.64 o 
  -1   0   5      613.15      838.58     38.09 o 
   0   0   5    19572.30    22871.24    596.59 o 
   1   0   5     1598.01     1850.23     46.11 o 
   2   0   5      151.76      118.37     10.40 o 
   3   0   5      956.10      982.89     52.82 o 
   4   0   5     9329.31     9885.69    309.14 o 
   5   0   5        4.67        5.10     15.31 o 
   6   0   5     4941.73     4895.52    180.14 o 
   7   0   5      357.82      429.11     44.86 o 
   8   0   5      784.20      648.91     59.10 o 
   9   0   5      399.92      447.37     53.60 o 
  10   0   5       52.35       46.24     32.00 o 
  11   0   5      183.16      148.24     43.00 o 
 -11   1   5       32.03        6.68     21.40 o 
 -10   1   5      963.41     1064.28     65.48 o 
  -9   1   5      413.78      419.88     40.30 o 
  -8   1   5     1073.82     1000.27     42.92 o 
  -7   1   5      454.65      449.11     33.23 o 
  -6   1   5     4090.37     4109.96    145.88 o 
  -5   1   5      668.78      665.09     29.39 o 
  -4   1   5     5856.37     6065.37    109.55 o 
  -3   1   5     4082.97     4402.45     99.41 o 
  -2   1   5     1592.43     1223.12     50.95 o 
  -1   1   5     4543.55     5469.04    161.79 o 
   0   1   5    17231.43    20132.45    520.60 o 
   1   1   5     1320.91     1394.50     36.35 o 
   2   1   5     8117.42     9045.63    178.42 o 
   3   1   5     1143.38     1189.24     32.63 o 
   4   1   5     2598.07     2675.08    105.04 o 
   5   1   5      688.00      697.71     50.95 o 
   6   1   5      468.12      463.57     43.78 o 
   7   1   5      897.48      936.95     65.19 o 
   8   1   5      451.27      440.01     50.46 o 
   9   1   5      801.44      718.22     65.68 o 
  10   1   5     2982.83     2749.20    140.09 o 
  11   1   5      400.16      451.88     59.39 o 
 -12   2   5      176.39      148.44     34.56 o 
 -11   2   5      260.78      244.64     38.39 o 
 -10   2   5     2613.72     2669.09    115.55 o 
  -9   2   5      154.19      145.59     29.35 o 
  -8   2   5      691.91      597.82     32.21 o 
  -7   2   5     1073.36     1023.63     41.34 o 
  -6   2   5      861.70      967.73     75.49 o 
  -5   2   5      732.93      704.56     29.07 o 
  -4   2   5     8610.81     9374.46    161.63 o 
  -3   2   5     1984.04     1903.77     79.18 o 
  -2   2   5    11222.78    12437.46    338.30 o 
  -1   2   5     8595.81     9614.93    269.19 o 
   0   2   5    19058.33    22562.29    586.48 o 
   1   2   5     8703.04     9327.92    121.81 o 
   2   2   5      573.13      579.59     15.56 o 
   3   2   5     2992.67     3336.52     77.12 o 
   4   2   5     2921.53     3056.31    128.26 o 
   5   2   5     1056.96     1047.20     62.34 o 
   6   2   5     4665.02     4881.78    180.64 o 
   7   2   5     1778.96     1695.52     89.83 o 
   8   2   5     1186.64     1185.91     79.52 o 
   9   2   5      314.12      255.54     43.69 o 
  10   2   5      395.42      370.79     51.64 o 
  11   2   5      444.00      378.75     54.88 o 
 -12   3   5      412.21      397.60     46.34 o 
 -11   3   5      466.52      525.51     49.87 o 
 -10   3   5      347.45      394.16     42.31 o 
  -9   3   5      310.31      290.98     36.62 o 
  -8   3   5      702.05      624.86     47.71 o 
  -7   3   5     1104.90     1066.06     41.79 o 
  -6   3   5     7453.26     7784.10    169.11 o 
  -5   3   5     4409.44     4146.62     97.81 o 
  -4   3   5     1588.08     1596.77     36.37 o 
  -3   3   5     1650.09     1559.36     64.01 o 
  -2   3   5      724.57      819.24     40.45 o 
  -1   3   5     2654.28     2779.04     89.04 o 
   0   3   5    18128.89    21491.54    548.88 o 
   1   3   5     6944.99     7949.52    117.79 o 
   2   3   5     4192.25     4053.30     69.91 o 
   3   3   5     1054.18      881.39     28.60 o 
   4   3   5     8342.76     9144.20    294.81 o 
   5   3   5      444.94      473.78     41.53 o 
   6   3   5      232.37      232.67     33.57 o 
   7   3   5      328.74      344.58     43.69 o 
   8   3   5      977.65      863.03     65.97 o 
   9   3   5     2264.11     2104.80    111.23 o 
  10   3   5     1432.85     1403.85     95.91 o 
  11   3   5      406.56      323.67     51.74 o 
 -12   4   5       53.40       22.68     21.70 o 
 -11   4   5      527.32      486.83     48.79 o 
 -10   4   5      882.35      890.32     61.95 o 
  -9   4   5     1138.16     1113.86     66.46 o 
  -8   4   5     1022.36     1071.15     62.73 o 
  -7   4   5     1025.61      992.61     58.12 o 
  -6   4   5      260.17      281.20     21.94 o 
  -5   4   5      710.09      745.21     29.17 o 
  -4   4   5     5099.77     5313.75     94.77 o 
  -3   4   5     4392.74     4342.33    138.23 o 
  -2   4   5     1806.06     1664.50     64.89 o 
  -1   4   5     9359.72    10088.80    274.10 o 
   0   4   5    10043.93    11330.41    167.32 o 
   1   4   5      992.92     1133.74     29.80 o 
   2   4   5     1431.26     1437.05     31.36 o 
   3   4   5      246.76      223.29     16.34 o 
   4   4   5     1046.95      985.83     33.71 o 
   5   4   5     2167.76     2206.90     97.88 o 
   6   4   5     2209.58     2391.17    108.58 o 
   7   4   5      664.10      576.95     51.83 o 
   8   4   5      239.30      254.26     40.35 o 
   9   4   5      253.35      244.74     43.49 o 
  10   4   5      421.05      477.90     57.14 o 
  11   4   5      464.29      449.33     60.18 o 
 -11   5   5     1447.80     1455.20     83.64 o 
 -10   5   5      300.64      280.97     37.50 o 
  -9   5   5      225.55      278.71     37.70 o 
  -8   5   5      167.02      130.86     27.29 o 
  -7   5   5     2430.63     2278.76     96.40 o 
  -6   5   5     1931.62     2023.32     85.11 o 
  -5   5   5     3497.41     3615.28     85.95 o 
  -4   5   5      567.14      521.63     21.93 o 
  -3   5   5      310.57      301.58     25.33 o 
  -2   5   5     5557.28     6163.90    184.17 o 
  -1   5   5     5731.96     6436.72    186.82 o 
   0   5   5     2526.47     2494.46     45.75 o 
   1   5   5     5462.79     5870.82    119.63 o 
   2   5   5      187.09      202.09     10.79 o 
   3   5   5     2800.90     3090.06     75.94 o 
   4   5   5     2055.53     2187.55     58.40 o 
   5   5   5      875.26      860.08     57.04 o 
   6   5   5     1476.41     1371.36     76.87 o 
   7   5   5     1082.44      984.47     67.44 o 
   8   5   5      642.37      664.52     59.79 o 
   9   5   5     1511.91     1425.45     90.61 o 
  10   5   5      463.79      456.01     57.14 o 
  11   5   5      924.88      820.91     75.20 o 
 -11   6   5      874.62      892.38     65.38 o 
 -10   6   5       88.96       70.59     25.92 o 
  -9   6   5     2759.74     2475.00    109.76 o 
  -8   6   5      100.67      145.98     27.78 o 
  -7   6   5     2148.70     1863.10     86.19 o 
  -6   6   5     1605.61     1599.41     73.53 o 
  -5   6   5      363.30      338.10     32.99 o 
  -4   6   5      160.36      231.00     25.72 o 
  -3   6   5     2956.28     3057.56    102.20 o 
  -2   6   5        5.74        6.09     11.00 o 
  -1   6   5     7719.53     8095.43    124.44 o 
   0   6   5     1092.62     1165.49     25.77 o 
   1   6   5     3607.32     4103.02     85.80 o 
   2   6   5     1801.79     1747.92     35.84 o 
   3   6   5     4077.11     4495.26    102.65 o 
   4   6   5      279.90      274.34     20.23 o 
   5   6   5     9386.69     9931.71    207.37 o 
   6   6   5      400.05      323.48     38.29 o 
   7   6   5     2178.05     2202.68    108.77 o 
   8   6   5      174.99      231.00     40.54 o 
   9   6   5       22.87       40.54     26.80 o 
  10   6   5      130.35      124.48     38.88 o 
  11   6   5      656.49      701.14     71.96 o 
 -11   7   5     1259.41     1202.41     76.48 o 
 -10   7   5      373.91      321.12     40.64 o 
  -9   7   5       40.71       19.05     20.13 o 
  -8   7   5      410.82      376.88     38.97 o 
  -7   7   5     3116.24     3007.39    117.61 o 
  -6   7   5      366.63      390.82     36.81 o 
  -5   7   5     4777.92     5099.13    169.44 o 
  -4   7   5      297.28      315.33     29.35 o 
  -3   7   5     1648.11     1494.27     61.75 o 
  -2   7   5      461.91      541.89     18.91 o 
  -1   7   5     2558.44     2400.11     46.03 o 
   0   7   5     1139.52     1201.15     35.48 o 
   1   7   5     9557.58    10591.06    204.65 o 
   2   7   5      317.07      243.57     11.95 o 
   3   7   5     7572.81     8634.36    184.20 o 
   4   7   5      110.24      119.70     17.77 o 
   5   7   5      616.66      595.15     29.77 o 
   6   7   5      723.61      727.84     57.04 o 
   7   7   5     3062.66     2942.40    132.04 o 
   8   7   5       60.03       69.90     28.37 o 
   9   7   5     2050.10     1855.74    104.85 o 
  10   7   5       92.56       66.66     34.07 o 
  11   7   5      995.66      858.71     78.44 o 
 -11   8   5      712.20      809.62     64.11 o 
 -10   8   5       80.00       74.41     25.52 o 
  -9   8   5     2160.45     2137.98    101.51 o 
  -8   8   5      596.97      607.29     48.40 o 
  -7   8   5     2438.95     2364.27     99.94 o 
  -6   8   5      144.33      138.42     25.13 o 
  -5   8   5      345.35      378.94     33.67 o 
  -4   8   5      887.94      802.95     46.14 o 
  -3   8   5     4786.95     5036.55    102.53 o 
  -2   8   5      198.81      225.76     16.72 o 
  -1   8   5     9697.98     9769.60    146.68 o 
   0   8   5     5800.24     6667.65    133.73 o 
   1   8   5      725.20      829.51     27.89 o 
   2   8   5      141.52      130.76     10.62 o 
   3   8   5     3082.70     3031.83     78.70 o 
   4   8   5      820.27      823.06     34.74 o 
   5   8   5     5257.40     5545.15    144.85 o 
   6   8   5     1547.79     1578.60     85.90 o 
   7   8   5     3959.79     3569.81    151.38 o 
   8   8   5      380.03      312.19     45.16 o 
   9   8   5       21.01        3.34     26.11 o 
  10   8   5      213.12      159.23     40.54 o 
  11   8   5      695.68      693.48     72.75 o 
 -11   9   5      533.87      507.65     49.87 o 
 -10   9   5      425.91      438.83     46.34 o 
  -9   9   5       84.15       91.40     27.88 o 
  -8   9   5      162.83      160.90     31.12 o 
  -7   9   5      637.33      548.48     45.36 o 
  -5   9   5     2657.85     2560.41     99.35 o 
  -4   9   5     1580.48     1497.90     67.64 o 
  -3   9   5     2875.35     3123.11     71.75 o 
  -2   9   5     1081.74     1013.77     34.05 o 
  -1   9   5      921.26      875.60     32.02 o 
   0   9   5      433.62      391.64     19.92 o 
   1   9   5     8407.70     8691.01    173.67 o 
   2   9   5     5086.24     5058.85    103.37 o 
   3   9   5     6005.97     6043.87    138.21 o 
   4   9   5      174.51      166.29     18.18 o 
   5   9   5      338.70      382.55     33.48 o 
   6   9   5      339.88      381.20     43.49 o 
   7   9   5      909.32      865.68     68.43 o 
   8   9   5     1813.09     1726.25     98.86 o 
   9   9   5     2210.43     2107.74    113.39 o 
  10   9   5      410.31      429.89     56.15 o 
  11   9   5      134.90      110.64     41.23 o 
 -11  10   5       71.00       37.01     23.17 o 
 -10  10   5      703.96      646.56     56.65 o 
  -9  10   5     1173.67     1068.40     68.13 o 
  -8  10   5     1349.17     1440.77     76.18 o 
  -7  10   5      778.97      714.79     51.64 o 
  -6  10   5      353.20      418.90     38.68 o 
  -5  10   5      427.63      374.00     18.81 o 
  -4  10   5     2091.48     1943.98     44.97 o 
  -3  10   5     1991.82     1842.72     42.21 o 
  -2  10   5     5763.00     5988.18     99.21 o 
  -1  10   5     5818.40     6836.31    141.87 o 
   0  10   5     5810.20     6105.48    128.10 o 
   1  10   5      532.24      580.07     23.70 o 
   2  10   5     1353.92     1436.24     62.63 o 
   3  10   5     2775.51     2894.34     78.63 o 
   4  10   5     1859.05     2031.90     60.93 o 
   5  10   5     1059.37     1030.31     56.20 o 
   6  10   5     2979.08     2801.43    125.17 o 
   7  10   5      625.88      615.73     55.07 o 
   8  10   5      321.67      282.73     43.78 o 
   9  10   5      224.05      205.28     43.00 o 
  10  10   5      215.66      261.14     47.32 o 
 -11  11   5      193.38      163.06     35.24 o 
 -10  11   5      469.39      349.79     44.57 o 
  -9  11   5      434.36      372.36     42.80 o 
  -8  11   5     2229.53     2350.33    105.24 o 
  -7  11   5      809.07      769.37     54.78 o 
  -6  11   5     2959.01     2946.14     62.23 o 
  -5  11   5      768.57      737.72     26.49 o 
  -4  11   5     4870.35     4775.81     87.33 o 
  -3  11   5     4274.10     4499.42     97.51 o 
  -2  11   5      263.23      224.77     18.64 o 
  -1  11   5      264.19      233.94     17.79 o 
   0  11   5     4424.22     4387.01    100.76 o 
   1  11   5     2753.02     3010.99     73.06 o 
   2  11   5     5745.09     6317.85    131.75 o 
   3  11   5      583.33      542.63     29.50 o 
   4  11   5     3639.19     3703.17    109.36 o 
   5  11   5      375.85      411.09     34.16 o 
   6  11   5      566.68      522.57     49.87 o 
   7  11   5      366.22      313.66     42.41 o 
   8  11   5      616.39      548.19     56.35 o 
   9  11   5      456.14      362.94     51.54 o 
  10  11   5      899.26      918.40     75.30 o 
 -11  12   5      217.37      234.08     21.23 o 
 -10  12   5     1173.12     1203.66     70.46 o 
  -9  12   5      231.13      249.37     21.85 o 
  -8  12   5     1793.35     1779.84     48.16 o 
  -7  12   5      749.74      699.13     28.41 o 
  -6  12   5       72.16       64.39     12.61 o 
  -5  12   5      717.95      710.05     27.05 o 
  -4  12   5     3247.23     3348.39     67.36 o 
  -3  12   5     1119.87     1113.02     32.10 o 
  -2  12   5     8704.86     8501.10    181.76 o 
  -1  12   5      512.86      530.95     26.44 o 
   0  12   5     3027.87     3179.35     76.36 o 
   1  12   5      971.66      869.11     31.61 o 
   2  12   5       51.22       63.05     11.64 o 
   3  12   5     1122.33     1098.91     43.44 o 
   4  12   5     5652.17     6024.84    142.92 o 
   5  12   5       18.92       37.05     15.13 o 
   6  12   5     1106.85     1011.32     43.87 o 
   7  12   5      192.61      242.58     40.45 o 
   8  12   5      896.82      917.71     72.75 o 
   9  12   5      172.63      105.44     36.42 o 
  10  12   5       96.46      142.94     39.56 o 
 -10  13   5       65.79      106.50     19.41 o 
  -9  13   5      895.13      885.33     34.58 o 
  -8  13   5      741.41      641.01     29.26 o 
  -7  13   5      318.66      316.37     23.98 o 
  -6  13   5     2042.93     1963.30     49.79 o 
  -5  13   5      402.13      362.21     22.57 o 
  -4  13   5     4356.66     4514.73     84.27 o 
  -3  13   5      443.48      560.95     60.52 o 
  -2  13   5       47.14       76.92     14.72 o 
  -1  13   5     1071.54     1077.22     38.85 o 
   0  13   5     3246.83     3179.56     79.08 o 
   1  13   5      529.77      503.17     24.84 o 
   2  13   5     9175.09     9469.90    192.86 o 
   3  13   5     1194.19     1071.27     44.11 o 
   4  13   5      862.94      813.02     38.60 o 
   5  13   5      352.75      376.62     28.97 o 
   6  13   5      152.56      160.81     21.11 o 
   7  13   5      315.16      344.09     45.26 o 
   8  13   5     1867.88     1695.23     99.84 o 
   9  13   5       26.72       17.87     25.43 o 
  10  13   5      691.20      591.58     65.09 o 
 -10  14   5      549.20      495.62     27.95 o 
  -9  14   5       48.10       53.03     13.27 o 
  -8  14   5     2371.00     2388.82     59.23 o 
  -7  14   5      429.48      416.27     32.41 o 
  -6  14   5      592.51      605.82     27.14 o 
  -5  14   5      529.28      516.80     23.76 o 
  -4  14   5     1362.62     1304.80     48.68 o 
  -3  14   5      930.38      921.67     68.82 o 
  -2  14   5     5579.10     5871.72    130.92 o 
  -1  14   5      172.12      188.05     24.54 o 
   0  14   5     2258.13     2298.42     63.38 o 
   1  14   5      635.97      646.83     29.33 o 
   2  14   5      392.33      398.35     23.70 o 
   3  14   5     1344.95     1377.35     52.93 o 
   4  14   5     1010.45     1026.45     45.02 o 
   5  14   5        9.72       26.83     15.18 o 
   6  14   5     3532.21     3494.63     98.37 o 
   7  14   5      547.30      635.76     57.04 o 
   8  14   5      577.86      578.13     60.47 o 
   9  14   5      170.28      193.89     42.61 o 
  10  14   5       71.64       67.54     33.38 o 
 -10  15   5      109.23      112.90     18.02 o 
  -9  15   5      128.42       91.48     15.47 o 
  -8  15   5      232.35      199.39     19.44 o 
  -7  15   5      597.28      586.12     27.51 o 
  -6  15   5     1582.23     1407.23     41.32 o 
  -5  15   5      255.52      229.43     23.62 o 
  -4  15   5     3030.58     2905.50     82.28 o 
  -3  15   5     1173.19     1141.88     44.71 o 
  -2  15   5      582.51      570.58     31.16 o 
  -1  15   5      952.41      916.70     37.91 o 
   0  15   5     1447.80     1448.75     47.95 o 
   1  15   5      823.17      747.18     32.83 o 
   2  15   5     7124.60     7273.07    154.82 o 
   3  15   5      100.75      114.08     27.49 o 
   4  15   5     3173.70     3135.14     92.52 o 
   5  15   5       67.72       61.16     17.43 o 
   6  15   5       48.82       21.32     15.21 o 
   7  15   5      250.97      262.41     42.21 o 
   8  15   5     1456.33     1373.03     91.10 o 
   9  15   5      364.28      394.85     53.99 o 
 -10  16   5      579.38      673.46     32.13 o 
  -9  16   5      544.74      558.47     28.63 o 
  -8  16   5     1504.96     1463.08     45.05 o 
  -7  16   5      229.72      196.79     18.65 o 
  -6  16   5      358.52      283.01     26.83 o 
  -5  16   5      207.12      183.69     22.70 o 
  -4  16   5     1115.26      998.93     43.83 o 
  -3  16   5     1724.60     1666.07     56.53 o 
  -2  16   5     3491.51     3446.52     90.20 o 
  -1  16   5      858.75      859.60     36.98 o 
   0  16   5     1844.49     1735.85     54.76 o 
   1  16   5      351.56      418.36     34.56 o 
   2  16   5      293.78      272.90     21.72 o 
   3  16   5     1635.42     1479.74     79.22 o 
   4  16   5      944.51      784.89     41.34 o 
   5  16   5      295.34      290.51     27.26 o 
   6  16   5     2236.29     2244.73    121.68 o 
   7  16   5      883.41      886.10     70.19 o 
   8  16   5      369.05      413.30     53.31 o 
   9  16   5       64.70      117.71     36.62 o 
  -9  17   5       29.74       14.89     12.78 o 
  -8  17   5      818.83      837.72     44.14 o 
  -7  17   5     1207.00     1194.39     52.11 o 
  -6  17   5     1103.43     1045.66     48.30 o 
  -5  17   5      424.59      381.85     29.58 o 
  -4  17   5      971.55      988.56     43.21 o 
  -3  17   5     1562.63     1462.28     53.20 o 
  -2  17   5      226.92      215.51     22.41 o 
  -1  17   5      170.81      161.29     19.75 o 
   0  17   5      816.66      774.34     35.66 o 
   1  17   5     1154.90     1062.58     79.57 o 
   2  17   5     1975.24     1927.35     59.69 o 
   3  17   5     2479.84     2507.40    106.12 o 
   4  17   5      435.73      371.91     30.75 o 
   5  17   5       52.43       66.68     19.09 o 
   6  17   5      296.99      310.35     29.03 o 
   7  17   5     1060.55     1010.09     76.08 o 
   8  17   5     1012.18      993.60     77.56 o 
   9  17   5      366.31      365.00     52.52 o 
  -9  18   5      924.25      786.40     45.36 o 
  -8  18   5      456.02      391.94     33.39 o 
  -7  18   5      854.17      766.28     43.18 o 
  -6  18   5      387.08      370.19     53.45 o 
  -5  18   5      143.70      171.30     23.56 o 
  -4  18   5      588.99      513.51     33.73 o 
  -3  18   5     1159.57     1132.89     47.85 o 
  -2  18   5       98.81      123.75     19.40 o 
  -1  18   5     1697.69     1603.77     55.49 o 
   0  18   5      143.85      170.14     20.40 o 
   1  18   5      466.64      493.00     30.07 o 
   2  18   5      508.21      531.85     48.74 o 
   3  18   5      851.38      911.72     61.65 o 
   4  18   5      820.52      799.24     42.96 o 
   5  18   5     2168.17     2241.28     76.49 o 
   6  18   5      240.40      283.20     36.57 o 
   7  18   5      575.29      628.69     61.75 o 
   8  18   5      226.18      326.42     49.38 o 
   9  18   5       86.31       71.17     32.89 o 
  -9  19   5        7.88       28.82     17.00 o 
  -8  19   5      339.32      307.13     30.65 o 
  -7  19   5      966.58      901.52     47.75 o 
  -6  19   5       24.22       27.97     17.19 o 
  -5  19   5     1926.86     1937.03     67.89 o 
  -4  19   5      111.45      127.59     21.42 o 
  -3  19   5     1003.78      768.02     39.53 o 
  -2  19   5      307.23      328.54     27.50 o 
  -1  19   5       44.28       50.10     15.66 o 
   0  19   5      150.92      131.17     25.57 o 
   1  19   5     1667.47     1658.80     55.92 o 
   2  19   5      164.72      222.95     35.73 o 
   3  19   5     3440.37     3557.54    142.94 o 
   4  19   5      495.99      470.80     34.69 o 
   5  19   5        6.85       -3.90     14.51 o 
   6  19   5      366.69      406.27     33.95 o 
   7  19   5     1382.62     1440.96     93.26 o 
   8  19   5       94.83       34.75     29.75 o 
  -8  20   5       21.41       27.59     18.06 o 
  -7  20   5     1130.55     1211.77     55.77 o 
  -6  20   5      198.43      182.88     25.09 o 
  -5  20   5      262.93      240.78     27.24 o 
  -4  20   5      692.00      601.54     39.76 o 
  -3  20   5     2995.44     2882.55     86.14 o 
  -2  20   5       71.84       50.25     16.29 o 
  -1  20   5      772.10      665.83     37.04 o 
   0  20   5      150.69      128.92     20.29 o 
   1  20   5      587.00      603.23     33.63 o 
   2  20   5      214.41      182.50     35.34 o 
   3  20   5     1094.31     1127.40     73.83 o 
   4  20   5       97.63      165.26     24.71 o 
   5  20   5     1102.83     1105.70     56.45 o 
   6  20   5      230.75      245.23     28.55 o 
   7  20   5     1756.21     1665.19    101.80 o 
   8  20   5      274.23      318.96     51.25 o 
  -8  21   5       72.89       70.87     22.92 o 
  -7  21   5     1591.00     1625.79     66.33 o 
  -6  21   5      274.08      272.29     29.81 o 
  -5  21   5      776.63      744.87     41.83 o 
  -4  21   5       58.58       66.40     20.06 o 
  -3  21   5     1126.22     1058.52     48.92 o 
  -2  21   5      486.68      491.33     48.10 o 
  -1  21   5     1380.37     1375.00     68.67 o 
   0  21   5      340.52      380.84     30.10 o 
   1  21   5     1600.25     1546.11     56.61 o 
   2  21   5        1.15       -6.97     21.99 o 
   3  21   5     2953.84     2747.92    125.46 o 
   4  21   5      394.58      380.29     34.00 o 
   5  21   5      183.68      238.67     28.41 o 
   6  21   5       42.00       56.30     19.71 o 
   7  21   5      682.59      819.14     71.37 o 
  -7  22   5      186.12      181.58     27.83 o 
  -6  22   5      103.73       72.73     20.93 o 
  -5  22   5       59.83       80.33     20.80 o 
  -4  22   5      739.68      614.39     38.58 o 
  -3  22   5     2194.91     2175.25     74.40 o 
  -2  22   5      516.46      464.43     33.97 o 
  -1  22   5     1385.22     1434.92     57.25 o 
   0  22   5      178.91      194.39     24.03 o 
   1  22   5      363.02      406.47     30.57 o 
   2  22   5      348.00      338.69     46.53 o 
   3  22   5      834.10      748.17     62.63 o 
   4  22   5       90.98       60.27     20.98 o 
   5  22   5      834.88      792.74     46.48 o 
   6  22   5      153.62      168.14     32.79 o 
  -7  23   5      396.74      378.70     35.99 o 
  -6  23   5      494.49      464.34     38.01 o 
  -5  23   5      709.00      667.74     54.44 o 
  -4  23   5      642.89      589.79     40.13 o 
  -3  23   5      473.96      507.78     36.79 o 
  -2  23   5      155.25      158.21     24.73 o 
  -1  23   5      261.08      267.71     26.97 o 
   0  23   5      520.95      624.16     38.02 o 
   1  23   5     1535.49     1609.11     66.66 o 
   2  23   5     1009.11      887.28     69.51 o 
   3  23   5      643.53      674.34     61.85 o 
   4  23   5      517.27      545.31     40.14 o 
   5  23   5       42.88       58.80     21.17 o 
   6  23   5      264.80      268.42     32.14 o 
  -6  24   5      131.56      117.34     25.26 o 
  -5  24   5      183.18      151.61     27.04 o 
  -4  24   5      710.21      688.56     44.14 o 
  -3  24   5      189.13      179.22     27.43 o 
  -2  24   5     1439.54     1492.18     61.39 o 
  -1  24   5      939.35      971.09     47.71 o 
   0  24   5      948.95      892.73     46.44 o 
   1  24   5      230.08      182.80     33.82 o 
   2  24   5      260.53      240.13     42.80 o 
   3  24   5      326.39      329.76     48.99 o 
   4  24   5      840.71      841.92     49.55 o 
   5  24   5      169.43      124.35     25.02 o 
   6  24   5      383.31      371.19     48.89 o 
  -6  25   5      624.73      575.15     43.09 o 
  -5  25   5      292.17      279.31     32.45 o 
  -4  25   5     1087.66     1108.34     55.82 o 
  -3  25   5      256.45      234.99     39.51 o 
  -2  25   5      332.09      247.58     34.65 o 
  -1  25   5      320.72      283.07     29.68 o 
   0  25   5      889.79      807.10     45.43 o 
   1  25   5      109.80       97.39     34.36 o 
   2  25   5     1234.96     1261.70     84.92 o 
   3  25   5       90.03       63.12     31.02 o 
   4  25   5      763.25      717.73     46.54 o 
   5  25   5       97.02       66.36     30.53 o 
  -5  26   5       81.18       81.95     23.14 o 
  -4  26   5      604.62      570.96     42.39 o 
  -3  26   5      129.84      156.15     27.22 o 
  -2  26   5     1116.31     1068.88     54.10 o 
  -1  26   5       28.44       26.58     17.16 o 
   0  26   5     1003.47     1033.78     51.32 o 
   1  26   5      171.62      212.05     44.08 o 
   2  26   5      108.72      157.37     39.96 o 
   3  26   5       48.11       51.15     30.43 o 
   4  26   5      483.68      457.09     56.45 o 
  -4  27   5      549.90      521.69     41.95 o 
  -3  27   5      101.94      116.75     26.40 o 
  -2  27   5       71.25       58.53     21.92 o 
  -1  27   5      115.99      135.39     26.80 o 
   0  27   5     1107.72     1145.20     55.15 o 
   1  27   5       24.63       13.65     28.37 o 
   2  27   5      605.60      659.32     62.73 o 
   3  27   5        6.50        0.49     22.58 o 
  -3  28   5       32.87       26.81     20.83 o 
  -2  28   5      610.51      648.37     44.92 o 
  -1  28   5      160.61      151.19     27.61 o 
   0  28   5      629.58      568.10     40.96 o 
   1  28   5       90.47       50.17     32.99 o 
   2  28   5      153.22      248.18     46.93 o 
  -3 -27   6       30.06       35.44     31.02 o 
  -2 -27   6      145.28      148.24     49.09 o 
  -1 -27   6      101.97       66.56     41.62 o 
   0 -27   6      292.39      260.15     56.35 o 
   1 -27   6       59.46       55.47     36.13 o 
   2 -27   6      517.14      536.31     72.25 o 
  -4 -26   6       67.88      100.72     37.60 o 
  -3 -26   6      160.89      127.82     43.20 o 
  -2 -26   6      493.61      499.30     69.31 o 
  -1 -26   6      236.52      244.15     54.19 o 
   0 -26   6     1049.84      899.35     86.98 o 
   1 -26   6      217.35      184.27     49.77 o 
   2 -26   6      151.72      136.26     42.90 o 
   3 -26   6      122.78      134.99     45.06 o 
  -4 -25   6      456.02      529.73     69.31 o 
  -3 -25   6      149.14      135.08     42.70 o 
  -2 -25   6      226.03      213.03     48.99 o 
  -1 -25   6      192.79      190.94     50.07 o 
   0 -25   6      336.53      339.08     58.90 o 
   1 -25   6      279.32      250.53     52.91 o 
   2 -25   6      727.90      863.62     82.76 o 
   3 -25   6      293.91      305.71     56.06 o 
   4 -25   6      614.00      569.10     71.08 o 
  -4 -24   6      287.34      243.86     51.25 o 
  -3 -24   6      143.60      162.28     43.98 o 
  -2 -24   6      195.63      210.97     47.61 o 
  -1 -24   6      836.50      650.58     73.53 o 
   0 -24   6     1064.33      960.41     88.75 o 
   1 -24   6      831.63      825.92     79.22 o 
   2 -24   6      403.56      347.43     58.41 o 
   3 -24   6       90.05       97.68     39.66 o 
   4 -24   6       75.68       87.27     39.17 o 
   5 -24   6      131.40      123.01     42.61 o 
  -5 -23   6      329.14      285.68     54.78 o 
  -4 -23   6      630.58      661.09     73.04 o 
  -3 -23   6      860.72      866.36     80.40 o 
  -2 -23   6      227.61      251.61     49.18 o 
  -1 -23   6      106.12      107.60     40.54 o 
   0 -23   6      145.98      172.98     45.26 o 
   1 -23   6      555.01      566.16     65.48 o 
   2 -23   6      371.55      399.26     58.90 o 
   3 -23   6     1725.36     1815.10    119.47 o 
   4 -23   6      448.44      478.49     63.71 o 
   5 -23   6      109.28       91.50     38.19 o 
  -5 -22   6      200.87      210.87     46.63 o 
  -4 -22   6      268.16      276.16     52.62 o 
  -3 -22   6      364.69      280.28     50.66 o 
  -2 -22   6       80.62      102.49     34.85 o 
  -1 -22   6     1642.96     1681.88    108.77 o 
   0 -22   6       81.07       96.99     35.73 o 
   1 -22   6     1124.42     1102.76     89.14 o 
   2 -22   6      678.14      670.12     70.98 o 
   3 -22   6      161.51      137.44     40.45 o 
   4 -22   6      326.16      343.21     55.07 o 
   5 -22   6      464.37      409.38     59.10 o 
   6 -22   6       26.15       11.29     29.45 o 
  -5 -21   6      377.47      419.59     58.12 o 
  -4 -21   6       39.73       42.02     31.12 o 
  -3 -21   6     1342.37     1376.56     98.37 o 
  -2 -21   6      347.87      269.28     48.40 o 
  -1 -21   6      514.21      474.76     61.06 o 
   0 -21   6      365.03      287.15     50.17 o 
   1 -21   6     1023.60     1122.20     87.47 o 
   2 -21   6      206.93      175.73     43.39 o 
   3 -21   6     1840.34     1798.41    111.72 o 
   4 -21   6      140.01       97.68     38.48 o 
   5 -21   6       63.98       48.10     31.51 o 
   6 -21   6       93.81       83.25     35.93 o 
  -8 -20   6      122.71      107.99     38.09 o 
  -5 -20   6        9.90       29.75     29.16 o 
  -4 -20   6      611.68      575.09     64.50 o 
  -3 -20   6     1566.97     1710.44    107.79 o 
  -2 -20   6      336.06      302.27     49.58 o 
  -1 -20   6      848.83      906.71     74.32 o 
   0 -20   6       16.31       44.67     27.59 o 
   1 -20   6      794.57      712.14     67.35 o 
   2 -20   6      633.74      634.29     65.28 o 
   3 -20   6       89.08       85.21     35.15 o 
   4 -20   6      283.25      303.45     49.87 o 
   5 -20   6      453.13      505.39     60.18 o 
   6 -20   6       94.44       99.06     36.32 o 
  -8 -19   6      122.29      131.16     40.64 o 
  -5 -19   6      882.78      771.63     74.22 o 
  -4 -19   6      207.35      173.86     42.21 o 
  -3 -19   6      650.94      582.55     63.12 o 
  -2 -19   6      133.61      107.20     35.44 o 
  -1 -19   6        3.45        9.33     21.79 o 
   0 -19   6      194.90      202.33     42.61 o 
   1 -19   6      339.68      360.68     50.56 o 
   2 -19   6      751.78      660.70     64.89 o 
   3 -19   6     2592.84     2632.28    137.54 o 
   4 -19   6       23.82        5.01     23.86 o 
   5 -19   6       28.10       36.32     29.26 o 
   6 -19   6      130.89      119.87     38.09 o 
   7 -19   6      197.02      259.27     43.49 o 
   8 -19   6      198.27      187.80     41.53 o 
  -9 -18   6      169.99      218.92     49.77 o 
  -8 -18   6      577.70      603.66     67.05 o 
  -7 -18   6      844.35      738.64     70.29 o 
  -6 -18   6      116.98      185.84     43.00 o 
  -5 -18   6       71.73       56.84     31.32 o 
  -4 -18   6      319.30      333.39     50.26 o 
  -3 -18   6       72.87      107.30     34.85 o 
  -2 -18   6      544.44      498.71     56.45 o 
  -1 -18   6     1135.33      907.11     72.45 o 
   0 -18   6      598.77      498.12     55.27 o 
   1 -18   6     1927.38     1983.56    114.66 o 
   2 -18   6      498.84      499.30     56.84 o 
   3 -18   6      464.52      477.60     57.23 o 
   4 -18   6      162.65      142.74     37.60 o 
   5 -18   6      382.15      318.37     49.77 o 
   6 -18   6      214.83      174.16     26.86 o 
   7 -18   6      613.19      690.44     61.95 o 
   8 -18   6      272.24      281.46     46.44 o 
  -9 -17   6      141.08      120.36     39.37 o 
  -8 -17   6      135.88      194.67     45.26 o 
  -7 -17   6      180.45      189.86     43.10 o 
  -6 -17   6      562.72      640.96     64.50 o 
  -5 -17   6      108.97      101.02     32.79 o 
  -4 -17   6      217.12      205.08     41.92 o 
  -3 -17   6     1660.67     1647.42    101.21 o 
  -2 -17   6      566.69      628.49     62.14 o 
  -1 -17   6      494.10      409.28     49.97 o 
   0 -17   6      179.12      202.72     39.76 o 
   1 -17   6      179.34      116.24     33.18 o 
   2 -17   6     2844.14     2879.96    141.47 o 
   3 -17   6     2055.37     1908.85    110.93 o 
   4 -17   6     1213.95     1151.36     81.68 o 
   5 -17   6      143.87      154.09     24.22 o 
   6 -17   6      492.98      495.99     38.26 o 
   7 -17   6      186.40      177.48     27.91 o 
   8 -17   6      844.70      777.13     69.31 o 
  -9 -16   6       22.84        6.77     25.92 o 
  -8 -16   6     1236.04     1284.87     92.87 o 
  -7 -16   6      106.97      112.01     35.93 o 
  -6 -16   6      201.62      246.51     43.98 o 
  -5 -16   6       84.16      122.52     34.75 o 
  -4 -16   6      239.10      277.53     44.67 o 
  -3 -16   6      192.65      239.05     42.70 o 
  -2 -16   6     1340.13     1186.90     81.78 o 
  -1 -16   6      258.83      199.88     38.68 o 
   0 -16   6     1687.23     1732.83     99.74 o 
   1 -16   6      842.71      749.44     65.97 o 
   2 -16   6      709.64      740.21     64.20 o 
   3 -16   6      503.36      571.85     57.33 o 
   4 -16   6      548.19      656.89     39.51 o 
   5 -16   6       51.17       49.04     21.70 o 
   6 -16   6     1193.68     1109.37     80.99 o 
   7 -16   6      270.44      280.82     31.85 o 
   8 -16   6      409.10      518.74     57.04 o 
   9 -16   6      280.82      278.41     48.59 o 
 -10 -15   6      269.27      315.43     54.98 o 
  -9 -15   6      154.32      191.34     45.45 o 
  -8 -15   6       22.30       67.35     31.61 o 
  -7 -15   6      238.97      303.45     47.61 o 
  -6 -15   6      436.29      527.43     39.27 o 
  -5 -15   6       32.97       22.48     24.35 o 
  -4 -15   6     2841.14     2748.71    134.89 o 
  -3 -15   6      704.35      601.40     59.00 o 
  -2 -15   6     1217.42     1184.83     79.52 o 
  -1 -15   6      555.31      617.50     57.53 o 
   0 -15   6      570.34      454.93     49.87 o 
   1 -15   6      424.91      376.88     47.71 o 
   2 -15   6     1418.41     1380.88     87.27 o 
   3 -15   6       80.74      104.16     32.49 o 
   4 -15   6     1046.66     1106.73     51.13 o 
   5 -15   6      198.44      221.84     25.38 o 
   6 -15   6       27.10       46.13     18.10 o 
   7 -15   6      297.92      318.22     32.34 o 
   8 -15   6      750.01      684.35     63.71 o 
   9 -15   6       89.10      151.68     37.80 o 
 -10 -14   6      174.75      255.05     50.85 o 
  -9 -14   6       16.00       -6.38     23.95 o 
  -8 -14   6     1397.81     1443.52     95.62 o 
  -7 -14   6      123.50      155.99     36.91 o 
  -6 -14   6      878.84      866.96     48.63 o 
  -5 -14   6       37.60       83.64     31.12 o 
  -4 -14   6      349.97      329.46     45.55 o 
  -3 -14   6      882.19      814.73     66.27 o 
  -2 -14   6     2544.16     2412.76    121.05 o 
  -1 -14   6       73.19       53.99     24.44 o 
   0 -14   6     2684.32     2790.72    133.22 o 
   1 -14   6      513.07      447.66     49.18 o 
   2 -14   6      186.82      169.94     35.73 o 
   3 -14   6     2258.80     2421.66     75.30 o 
   4 -14   6        7.42        0.49     14.02 o 
   5 -14   6       22.47       27.90     22.09 o 
   6 -14   6     1513.88     1383.56     78.83 o 
   7 -14   6       26.69       -2.69     15.43 o 
   8 -14   6      598.39      539.94     57.04 o 
   9 -14   6      226.95      257.60     45.55 o 
 -10 -13   6      213.59      141.86     41.13 o 
  -9 -13   6       98.39       99.25     37.01 o 
  -8 -13   6       21.51       22.28     25.23 o 
  -7 -13   6      196.50      122.71     34.65 o 
  -6 -13   6      641.89      563.77     39.76 o 
  -5 -13   6      220.17      195.56     38.39 o 
  -4 -13   6     6262.18     6097.83    236.59 o 
  -3 -13   6      233.04      237.97     38.88 o 
  -2 -13   6      449.35      469.06     48.69 o 
  -1 -13   6      379.09      351.75     42.90 o 
   0 -13   6       20.31       53.60     24.74 o 
   1 -13   6     2229.47     2121.88    108.97 o 
   2 -13   6     5789.45     6169.87    151.39 o 
   3 -13   6       15.47       33.11     15.00 o 
   4 -13   6      803.62      784.72     41.22 o 
   5 -13   6      185.57      184.59     23.61 o 
   6 -13   6       29.20       21.26     15.57 o 
   7 -13   6      449.14      505.20     38.62 o 
   8 -13   6       60.20        9.62     24.35 o 
   9 -13   6       31.31        5.60     23.86 o 
 -10 -12   6      178.20      173.76     44.18 o 
  -9 -12   6      264.12      272.82     47.81 o 
  -8 -12   6      723.37      718.52     65.97 o 
  -7 -12   6      340.19      339.97     45.75 o 
  -6 -12   6      534.50      466.22     35.89 o 
  -5 -12   6      428.41      376.59     46.63 o 
  -4 -12   6      209.12      180.64     33.28 o 
  -3 -12   6     2214.72     2172.93    113.39 o 
  -2 -12   6     4188.59     4426.95    179.36 o 
  -1 -12   6     1404.55     1554.65     85.02 o 
   0 -12   6     3168.74     2964.88    134.40 o 
   1 -12   6      606.41      638.80     53.31 o 
   2 -12   6     1264.96     1181.66     46.09 o 
   3 -12   6     1075.40     1058.88     45.41 o 
   4 -12   6     2101.67     2077.81    149.52 o 
   5 -12   6       67.47       82.25     18.92 o 
   6 -12   6      548.96      610.52     39.34 o 
   7 -12   6       81.32       72.58     20.22 o 
   8 -12   6      701.62      703.75     45.11 o 
   9 -12   6       88.04      104.45     34.85 o 
  10 -12   6       18.42       26.60     27.10 o 
 -10 -11   6      223.65      188.44     27.45 o 
  -9 -11   6       23.41       66.59     18.92 o 
  -8 -11   6      142.65      117.15     24.84 o 
  -7 -11   6      289.06      269.28     41.33 o 
  -6 -11   6     1037.77      999.55     60.13 o 
  -5 -11   6      461.50      504.11     50.66 o 
  -4 -11   6     3398.99     3425.40    144.90 o 
  -3 -11   6     1116.53     1063.89     68.92 o 
  -2 -11   6     1467.91     1395.80     82.76 o 
  -1 -11   6      372.85      389.35     42.51 o 
   0 -11   6        5.04       -1.67     16.00 o 
   1 -11   6     1895.76     2024.54     62.41 o 
   2 -11   6     3252.04     2927.82     84.38 o 
   3 -11   6     1770.43     1778.65     61.93 o 
   4 -11   6     1252.11     1468.63     57.59 o 
   5 -11   6      244.48      186.09     23.80 o 
   6 -11   6      107.55      126.66     21.96 o 
   7 -11   6      343.12      350.32     32.59 o 
   8 -11   6      168.45      199.35     41.04 o 
   9 -11   6      213.81      155.70     37.99 o 
  10 -11   6      293.43      325.44     52.62 o 
 -11 -10   6        9.28       27.92     16.46 o 
 -10 -10   6       29.13       18.26     15.40 o 
  -9 -10   6      744.05      723.36     42.91 o 
  -8 -10   6      564.76      588.85     38.47 o 
  -7 -10   6      767.31      728.51     41.07 o 
  -6 -10   6      311.55      303.38     22.47 o 
  -5 -10   6      168.83      189.02     23.90 o 
  -4 -10   6     1269.85     1370.28     81.68 o 
  -3 -10   6     1219.38     1287.23     74.90 o 
  -2 -10   6      425.77      394.45     42.80 o 
  -1 -10   6     4316.21     4154.13    169.84 o 
   0 -10   6     2513.76     2434.17    112.21 o 
   1 -10   6     1274.51     1187.52     58.85 o 
   2 -10   6     1164.57     1113.73     44.44 o 
   3 -10   6      726.99      681.04     35.07 o 
   4 -10   6      580.66      570.61     34.62 o 
   5 -10   6      881.68      863.46     43.50 o 
   6 -10   6      672.38      608.21     38.66 o 
   7 -10   6      557.58      602.14     39.64 o 
   8 -10   6      648.98      669.03     42.50 o 
   9 -10   6      234.06      265.95     45.45 o 
  10 -10   6      202.41      188.39     41.53 o 
 -11  -9   6      601.15      693.76     44.88 o 
 -10  -9   6      163.31      184.59     26.78 o 
  -9  -9   6      149.33      148.62     23.95 o 
  -8  -9   6      339.79      379.04     31.07 o 
  -7  -9   6       35.12       35.98     15.85 o 
  -6  -9   6      977.18     1083.94     39.05 o 
  -5  -9   6     2388.25     2410.51     61.98 o 
  -4  -9   6      785.91      757.59     56.55 o 
  -3  -9   6     4126.87     3748.39    154.52 o 
  -2  -9   6      726.04      755.53     54.88 o 
  -1  -9   6       48.07       67.74     22.87 o 
   0  -9   6      787.11      852.91     33.72 o 
   1  -9   6     1152.52     1075.05     40.15 o 
   2  -9   6      438.89      379.80     25.37 o 
   3  -9   6     2390.89     2415.36     75.33 o 
   4  -9   6     1076.46     1100.42     67.49 o 
   5  -9   6      401.38      350.09     33.67 o 
   6  -9   6     1568.37     1528.86     61.73 o 
   7  -9   6      957.11      947.61     49.29 o 
   8  -9   6      694.26      650.77     43.07 o 
   9  -9   6      960.64      974.75     75.10 o 
  10  -9   6       50.24       35.15     25.72 o 
 -11  -8   6       91.83      105.11     23.12 o 
 -10  -8   6       53.24       36.97     16.38 o 
  -9  -8   6      677.22      718.49     42.32 o 
  -8  -8   6      348.14      358.82     30.30 o 
  -7  -8   6     3014.40     2937.63     89.15 o 
  -6  -8   6      111.33      153.49     17.02 o 
  -5  -8   6      303.61      264.57     19.35 o 
  -4  -8   6      706.75      572.59     31.79 o 
  -3  -8   6     1952.15     1817.75     89.14 o 
  -2  -8   6      476.76      336.24     37.50 o 
  -1  -8   6     1504.93     1298.53     72.79 o 
   0  -8   6     1644.89     1607.38     49.53 o 
   1  -8   6     1657.12     1771.44     56.33 o 
   2  -8   6      153.21      188.71     18.90 o 
   3  -8   6      386.80      424.29     53.01 o 
   4  -8   6      348.35      317.62     26.36 o 
   5  -8   6     2908.28     2873.45     88.43 o 
   6  -8   6      589.47      597.87     53.60 o 
   7  -8   6     3476.39     3424.23    147.45 o 
   8  -8   6      364.93      349.88     46.93 o 
   9  -8   6      201.99      200.96     41.33 o 
  10  -8   6      297.87      271.35     48.59 o 
 -11  -7   6      621.92      551.49     40.06 o 
 -10  -7   6       68.37       84.99     20.74 o 
  -9  -7   6      707.97      683.75     40.75 o 
  -8  -7   6      170.84      164.89     22.68 o 
  -7  -7   6      554.11      599.45     35.39 o 
  -6  -7   6      624.85      629.77     28.38 o 
  -5  -7   6     3404.16     3168.63     97.98 o 
  -4  -7   6      283.18      316.09     24.43 o 
  -3  -7   6      638.14      678.91     32.22 o 
  -2  -7   6      440.92      328.38     36.91 o 
  -1  -7   6      214.48      207.29     15.42 o 
   0  -7   6      483.40      472.31     23.42 o 
   1  -7   6     1260.09     1311.39     45.62 o 
   2  -7   6     1234.89     1176.77     44.36 o 
   3  -7   6     6370.46     6817.01    165.62 o 
   4  -7   6      275.53      254.95     32.79 o 
   5  -7   6     1335.91     1274.07     72.75 o 
   6  -7   6      652.67      718.91     58.41 o 
   7  -7   6      280.54      248.18     40.05 o 
   8  -7   6      190.49      158.25     36.42 o 
   9  -7   6      559.78      583.92     60.47 o 
  10  -7   6      144.05      140.29     37.80 o 
 -11  -6   6       92.18      100.85     21.82 o 
 -10  -6   6       24.28       11.95     15.16 o 
  -9  -6   6      229.89      250.69     27.04 o 
  -8  -6   6      122.13      134.41     21.09 o 
  -7  -6   6     2498.49     2403.89    139.65 o 
  -6  -6   6      547.88      499.52     25.40 o 
  -5  -6   6      207.26      188.44     16.54 o 
  -4  -6   6     1308.38     1359.16     48.41 o 
  -3  -6   6     1069.36      860.85     35.89 o 
  -2  -6   6       66.37       65.01      8.06 o 
   0  -6   6      510.90      550.25     27.34 o 
   1  -6   6     2417.49     2234.54     61.33 o 
   2  -6   6     1477.41     1499.69     50.24 o 
   3  -6   6      532.82      531.60     39.76 o 
   4  -6   6     3409.85     3521.91    131.26 o 
   5  -6   6     5629.43     6000.05    205.08 o 
   6  -6   6      130.26      122.42     29.65 o 
   7  -6   6     1376.41     1382.55     82.86 o 
   8  -6   6      145.31      124.19     33.18 o 
   9  -6   6      245.51      246.61     42.61 o 
  10  -6   6      196.21      159.53     39.46 o 
 -11  -5   6      736.04      797.64     47.86 o 
 -10  -5   6      188.12      225.94     26.75 o 
  -9  -5   6      257.05      215.15     29.11 o 
  -8  -5   6      176.35      154.75     21.42 o 
  -7  -5   6      183.60      183.59     21.99 o 
  -6  -5   6      830.33      827.86     38.76 o 
  -5  -5   6     3841.57     3814.88     81.81 o 
  -4  -5   6     1232.69     1328.98     46.84 o 
  -3  -5   6     1105.45     1100.39     40.13 o 
  -2  -5   6      724.85      551.99     36.72 o 
  -1  -5   6      117.30       98.84     11.82 o 
   0  -5   6     2453.38     2268.55     62.80 o 
   1  -5   6       18.01       30.58      9.95 o 
   2  -5   6       56.07       70.49     16.89 o 
   3  -5   6     4554.84     4334.77    154.52 o 
   4  -5   6     3910.92     3923.33    145.88 o 
   5  -5   6     1151.29     1340.83     75.10 o 
   6  -5   6      718.63      796.86     59.98 o 
   7  -5   6        2.09        8.74     19.24 o 
   8  -5   6       37.43       34.56     25.43 o 
   9  -5   6      432.09      500.09     54.09 o 
  10  -5   6      193.05      212.64     43.98 o 
  11  -5   6      507.92      664.92     68.82 o 
 -11  -4   6       74.66       97.58     28.67 o 
 -10  -4   6      259.98      255.68     28.04 o 
  -9  -4   6       90.87       87.28     18.72 o 
  -8  -4   6      843.27      733.03     38.54 o 
  -7  -4   6     2411.53     2483.58     76.08 o 
  -6  -4   6     1185.69     1072.50     43.95 o 
  -5  -4   6     1102.27     1004.24     33.04 o 
  -4  -4   6     1924.75     2014.01     62.16 o 
  -3  -4   6      406.37      353.91     22.47 o 
  -2  -4   6     3569.12     3524.23     89.08 o 
  -1  -4   6     2178.13     1981.74     43.71 o 
   0  -4   6     3271.03     2905.74     77.75 o 
   1  -4   6     1105.38      937.93     46.53 o 
   2  -4   6      943.47     1030.51     52.82 o 
   3  -4   6      733.37      729.91     46.04 o 
   4  -4   6      421.38      370.21     37.70 o 
   5  -4   6      875.62      800.00     55.47 o 
   6  -4   6     2737.19     2656.13    120.65 o 
   7  -4   6     1966.37     1929.66    100.63 o 
   8  -4   6       59.81       29.06     25.52 o 
   9  -4   6       44.56       60.57     27.68 o 
  10  -4   6      266.86      300.21     48.59 o 
  11  -4   6       32.58       26.51     26.90 o 
 -11  -3   6      346.18      379.14     45.26 o 
 -10  -3   6      435.62      417.04     36.13 o 
  -9  -3   6      144.26      129.33     20.84 o 
  -8  -3   6       62.01       54.49     22.04 o 
  -7  -3   6      234.63      231.53     24.74 o 
  -6  -3   6     4026.55     3854.61    101.49 o 
  -5  -3   6     2831.23     2848.78     64.56 o 
  -4  -3   6     4232.16     4545.97    106.13 o 
  -3  -3   6     2050.71     1734.72     53.36 o 
  -2  -3   6      129.14      126.92     13.98 o 
  -1  -3   6     1157.51     1261.25     31.90 o 
   0  -3   6     3832.38     3710.51     85.51 o 
   1  -3   6      204.61      147.94     20.32 o 
   2  -3   6      455.65      426.75     34.07 o 
   3  -3   6      672.50      693.39     45.65 o 
   4  -3   6     3570.39     3642.07    138.72 o 
   5  -3   6     1046.67      919.57     59.10 o 
   6  -3   6      200.28      232.18     36.52 o 
   7  -3   6      499.64      516.78     52.03 o 
   8  -3   6      595.41      564.78     54.98 o 
   9  -3   6      463.69      487.72     52.82 o 
  10  -3   6      526.65      512.55     59.39 o 
  11  -3   6      171.78      159.14     40.94 o 
 -11  -2   6       44.27       -0.79     19.24 o 
 -10  -2   6      856.73      806.28     59.39 o 
  -9  -2   6      110.74      129.09     20.72 o 
  -8  -2   6      711.45      705.59     38.07 o 
  -7  -2   6      122.99      111.16     17.76 o 
  -6  -2   6     4020.03     4022.43    105.98 o 
  -5  -2   6     1776.18     1832.02     47.00 o 
  -4  -2   6     1892.93     1918.24     57.56 o 
  -3  -2   6     2485.19     2514.56     66.67 o 
  -2  -2   6     1007.99      983.46     35.32 o 
  -1  -2   6     3290.15     2966.68     76.02 o 
   0  -2   6     5837.41     6273.21    133.33 o 
   1  -2   6      340.18      367.65     29.65 o 
   2  -2   6     1130.77     1133.98     59.30 o 
   3  -2   6      440.00      478.10     37.50 o 
   4  -2   6      940.39      820.52     52.91 o 
   5  -2   6     1650.21     1601.18     80.50 o 
   6  -2   6     4240.81     4042.61    157.47 o 
   7  -2   6      238.36      215.78     37.99 o 
   8  -2   6      886.19      769.76     62.73 o 
   9  -2   6      130.49      120.85     34.95 o 
  10  -2   6      217.04      167.68     39.86 o 
  11  -2   6      155.55      189.37     45.16 o 
 -11  -1   6       11.24        6.97     18.75 o 
 -10  -1   6      780.36      744.04     58.61 o 
  -9  -1   6       11.28        2.03     14.63 o 
  -8  -1   6       35.79       19.83     12.85 o 
  -7  -1   6     1080.60     1110.57     44.84 o 
  -6  -1   6     1669.12     1599.01     53.85 o 
  -5  -1   6       49.60       52.65     10.04 o 
  -4  -1   6     5964.83     5859.95    133.61 o 
  -3  -1   6     2886.97     3186.59     81.02 o 
  -2  -1   6      488.12      514.68     30.92 o 
  -1  -1   6     1693.51     1648.11     60.57 o 
   0  -1   6      975.33      870.95     28.84 o 
   1  -1   6     2202.20     2180.00     83.74 o 
   2  -1   6     3963.24     4023.88     64.14 o 
   3  -1   6      455.12      492.13     39.86 o 
   4  -1   6     7960.78     7768.12    256.33 o 
   5  -1   6     1206.17     1160.88     68.43 o 
   6  -1   6      746.31      673.36     53.60 o 
   7  -1   6      244.95      257.70     37.99 o 
   8  -1   6      181.42      131.26     34.46 o 
   9  -1   6       24.16       36.03     26.31 o 
  10  -1   6     1195.45     1242.85     90.12 o 
  11  -1   6      106.19      115.06     40.05 o 
 -11   0   6       57.57      125.86     31.81 o 
 -10   0   6      334.78      382.08     43.88 o 
  -9   0   6       73.80       54.09     24.25 o 
  -8   0   6     1339.12     1518.26     55.55 o 
  -7   0   6       12.20       22.85     12.04 o 
  -6   0   6     3446.97     3308.43     87.21 o 
  -5   0   6     4478.18     4733.86    111.98 o 
  -4   0   6      108.86       88.54     13.19 o 
  -3   0   6        4.00        9.49      8.99 o 
  -2   0   6       99.96      117.91     28.08 o 
  -1   0   6      161.23      118.69     16.20 o 
   0   0   6     3878.13     4414.97    130.57 o 
   1   0   6        9.59        9.36      6.81 o 
   2   0   6     2064.59     1915.69     35.41 o 
   3   0   6     1043.07     1176.78     62.34 o 
   4   0   6     2312.08     2167.33     95.42 o 
   5   0   6      800.36      674.73     51.64 o 
   6   0   6     2416.70     2817.43    123.70 o 
   7   0   6        9.31       10.60     20.42 o 
   8   0   6     1005.15     1094.32     77.06 o 
   9   0   6      229.08      287.94     46.53 o 
  10   0   6      132.98       39.17     32.49 o 
  11   0   6      188.22      224.81     48.59 o 
 -11   1   6       15.76       32.49     22.19 o 
 -10   1   6      802.58      728.34     57.43 o 
  -9   1   6       26.09       12.86     16.79 o 
  -8   1   6       43.92       31.22     18.55 o 
  -7   1   6     1023.09     1032.41     42.45 o 
  -6   1   6     1682.38     1644.17     79.57 o 
  -5   1   6       75.74       73.57     13.28 o 
  -4   1   6     6025.62     5757.55    147.99 o 
  -3   1   6     2889.70     3232.08     80.54 o 
  -2   1   6      401.53      463.08     31.02 o 
  -1   1   6     1465.62     1440.18     57.92 o 
   0   1   6      807.60      687.30     34.85 o 
   1   1   6     2023.31     2092.71     53.26 o 
   2   1   6     3692.95     3800.07     87.89 o 
   3   1   6      458.90      511.49     20.85 o 
   4   1   6     7800.84     8005.31    258.49 o 
   5   1   6     1202.11     1180.61     69.21 o 
   6   1   6      680.75      680.82     55.76 o 
   7   1   6      243.26      222.26     36.32 o 
   8   1   6      124.07       77.75     28.57 o 
   9   1   6       28.93       47.22     27.29 o 
  10   1   6     1124.34     1150.67     88.85 o 
  11   1   6       99.01       96.50     38.88 o 
 -11   2   6       27.22       17.67     22.28 o 
 -10   2   6      841.26      893.85     63.32 o 
  -9   2   6      153.48      180.93     32.69 o 
  -8   2   6      805.14      762.99     52.82 o 
  -7   2   6       75.92       58.71     21.89 o 
  -6   2   6     4037.13     4127.25    101.37 o 
  -5   2   6     1939.81     2014.85     56.66 o 
  -4   2   6     1986.93     1980.99     55.43 o 
  -3   2   6     2345.78     2379.98     64.39 o 
  -2   2   6     1026.71      966.30     45.65 o 
  -1   2   6     3402.88     3104.28     97.88 o 
   0   2   6     5879.14     6423.57    178.87 o 
   1   2   6      363.09      376.90     11.81 o 
   2   2   6     1375.10     1329.04     28.53 o 
   3   2   6      357.57      349.49     18.63 o 
   4   2   6      969.04      945.59     58.12 o 
   5   2   6     1687.86     1491.03     79.03 o 
   6   2   6     4067.89     4012.57    158.84 o 
   7   2   6      278.41      242.29     39.07 o 
   8   2   6      788.69      762.11     65.19 o 
   9   2   6       96.45       83.94     32.20 o 
  10   2   6      222.54      201.15     44.28 o 
  11   2   6      134.42      179.65     44.57 o 
 -11   3   6      337.37      360.29     45.94 o 
 -10   3   6      411.23      441.77     47.52 o 
  -9   3   6      178.91      194.28     32.59 o 
  -8   3   6       87.14      103.67     25.62 o 
  -7   3   6      228.54      179.95     29.84 o 
  -6   3   6     4145.23     4251.22    141.96 o 
  -5   3   6     2899.77     2963.05     76.08 o 
  -4   3   6     3917.27     4056.78    100.64 o 
  -3   3   6     2250.00     1864.87     72.25 o 
  -2   3   6      126.91      113.49     17.67 o 
  -1   3   6      997.90     1084.80     48.69 o 
   0   3   6     4117.87     3996.76    115.06 o 
   1   3   6      166.92      130.47     13.19 o 
   2   3   6      590.82      497.45     15.81 o 
   3   3   6      626.87      665.48     26.54 o 
   4   3   6     3716.73     3807.68    143.04 o 
   5   3   6     1048.54     1017.25     62.73 o 
   6   3   6      259.97      290.00     39.37 o 
   7   3   6      578.45      557.22     52.91 o 
   8   3   6      570.22      535.33     53.80 o 
   9   3   6      473.80      468.57     55.37 o 
  10   3   6      513.24      507.25     61.65 o 
  11   3   6      189.25      187.70     44.96 o 
 -11   4   6       70.58      116.43     32.40 o 
 -10   4   6      245.27      211.66     36.13 o 
  -9   4   6       42.21       32.99     21.30 o 
  -8   4   6      858.65      823.86     56.06 o 
  -6   4   6     1150.36     1229.89     64.11 o 
  -5   4   6     1077.67      935.67     53.41 o 
  -4   4   6     2155.53     2298.25     59.63 o 
  -2   4   6     3681.67     3649.04    115.45 o 
  -1   4   6     1984.46     1716.53     67.05 o 
   0   4   6     3312.93     3026.15     69.99 o 
   1   4   6     1093.11      937.48     27.89 o 
   2   4   6      874.48     1011.67     24.72 o 
   3   4   6      644.70      691.52     28.00 o 
   4   4   6      304.35      235.81     33.18 o 
   5   4   6      912.71      890.91     60.08 o 
   6   4   6     2883.19     2902.15    124.29 o 
   7   4   6     1909.34     1951.16    102.10 o 
   8   4   6      123.33      118.98     33.18 o 
   9   4   6       38.41       23.76     28.47 o 
  10   4   6      294.42      238.46     46.14 o 
  11   4   6       48.17       43.69     32.40 o 
 -11   5   6      745.59      714.39     60.08 o 
 -10   5   6      139.72      187.80     35.64 o 
  -9   5   6      268.23      259.27     36.62 o 
  -8   5   6      151.22      174.16     30.43 o 
  -7   5   6      208.62      198.40     31.41 o 
  -6   5   6      801.13      841.63     53.01 o 
  -5   5   6     3751.14     3834.98    133.32 o 
  -4   5   6     1260.95     1366.25     63.42 o 
  -3   5   6      942.90      992.12     50.66 o 
  -2   5   6      565.37      419.98     30.24 o 
  -1   5   6      102.66      103.37     15.41 o 
   0   5   6     2407.59     2235.27     42.55 o 
   1   5   6       74.10       59.95      8.51 o 
   2   5   6       83.73       95.06      7.83 o 
   3   5   6     4877.53     4485.47    102.91 o 
   4   5   6     3923.35     4089.83    153.93 o 
   5   5   6     1127.85     1339.06     75.10 o 
   6   5   6      805.64      754.15     59.69 o 
   7   5   6        3.34       19.14     21.60 o 
   8   5   6       69.09       84.53     31.02 o 
   9   5   6      491.59      490.66     54.68 o 
  10   5   6      208.04      220.79     45.65 o 
  11   5   6      484.43      565.76     68.13 o 
 -11   6   6       88.83      129.00     32.99 o 
 -10   6   6       16.81      -13.65     15.61 o 
  -9   6   6      200.58      253.18     37.11 o 
  -8   6   6       93.24      140.48     29.55 o 
  -7   6   6     2450.92     2395.98    102.10 o 
  -6   6   6      570.97      511.97     42.80 o 
  -5   6   6      147.96      136.16     24.64 o 
  -4   6   6     1484.31     1507.33     65.97 o 
  -3   6   6      984.28      803.73     45.16 o 
  -2   6   6       89.19      104.65     17.38 o 
  -1   6   6      578.61      591.92     19.49 o 
   0   6   6      434.64      452.58     16.47 o 
   1   6   6     2031.78     1808.44     47.84 o 
   2   6   6     1294.51     1395.39     32.53 o 
   3   6   6      508.73      485.82     35.73 o 
   4   6   6     3062.20     3302.32     84.28 o 
   5   6   6     5548.23     5607.66    206.45 o 
   6   6   6      153.83      149.02     31.81 o 
   7   6   6     1248.21     1309.90     83.25 o 
   8   6   6      137.59      122.13     35.54 o 
   9   6   6      219.28      215.78     43.29 o 
  10   6   6      202.32      149.81     41.13 o 
 -11   7   6      651.50      622.60     55.86 o 
 -10   7   6       93.17      113.49     29.16 o 
  -9   7   6      661.05      644.20     54.39 o 
  -8   7   6      115.47      121.93     28.37 o 
  -7   7   6      567.22      686.12     51.15 o 
  -6   7   6      578.25      544.07     44.47 o 
  -5   7   6     3348.32     3073.46    115.16 o 
  -4   7   6      271.50      327.99     31.61 o 
  -3   7   6      558.45      585.59     39.37 o 
  -2   7   6      493.39      397.91     17.05 o 
  -1   7   6      223.00      217.29     12.70 o 
   0   7   6      373.20      386.62     15.73 o 
   1   7   6     1344.50     1409.35     38.24 o 
   2   7   6     1199.78     1167.15     29.02 o 
   3   7   6     6402.79     6830.15    151.15 o 
   4   7   6      322.80      301.82     22.62 o 
   5   7   6     1315.35     1265.33     75.79 o 
   6   7   6      712.60      792.74     61.75 o 
   7   7   6      278.99      250.53     39.66 o 
   8   7   6      264.22      258.58     43.10 o 
   9   7   6      628.27      538.47     60.08 o 
  10   7   6      146.83      173.86     43.29 o 
 -11   8   6       95.90      144.80     32.59 o 
 -10   8   6       61.72       39.66     22.78 o 
  -9   8   6      666.39      720.97     56.55 o 
  -8   8   6      357.83      357.25     40.84 o 
  -7   8   6     3139.79     3089.76    120.75 o 
  -6   8   6       81.15      117.90     25.03 o 
  -5   8   6      325.05      262.81     30.34 o 
  -4   8   6      861.45      677.97     43.49 o 
  -3   8   6     1834.49     1763.56     74.02 o 
  -2   8   6      443.06      390.79     18.74 o 
  -1   8   6     1432.18     1306.53     41.97 o 
   0   8   6     1698.61     1674.87     45.94 o 
   1   8   6     1769.30     1873.01     47.87 o 
   2   8   6      209.99      234.36     16.44 o 
   3   8   6      416.31      432.89     26.42 o 
   4   8   6      364.54      371.90     25.63 o 
   5   8   6     2718.08     2688.43    123.30 o 
   6   8   6      583.25      681.41     56.35 o 
   7   8   6     3305.88     3452.01    150.99 o 
   8   8   6      279.59      275.67     44.57 o 
   9   8   6      235.55      287.15     47.81 o 
  10   8   6      320.31      279.30     50.07 o 
 -11   9   6      610.99      759.46     62.83 o 
 -10   9   6      166.09      198.11     36.72 o 
  -9   9   6      142.30      157.66     32.89 o 
  -8   9   6      291.96      346.25     40.64 o 
  -6   9   6      942.32      931.35     58.61 o 
  -5   9   6     2285.68     2492.68     99.35 o 
  -4   9   6      749.26      794.70     48.79 o 
  -3   9   6     4148.58     3847.36    107.74 o 
  -2   9   6      644.29      677.46     23.09 o 
  -1   9   6       66.09       70.28      9.59 o 
   0   9   6      980.25      991.88     33.10 o 
   1   9   6     1017.76      952.44     32.53 o 
   2   9   6      301.94      274.84     16.27 o 
   3   9   6     2551.36     2483.99     70.03 o 
   4   9   6     1125.62     1184.62     44.32 o 
   5   9   6      468.28      440.10     45.65 o 
   6   9   6     1695.68     1556.61     88.65 o 
   7   9   6      933.05      857.14     66.66 o 
   8   9   6      812.14      854.98     69.31 o 
   9   9   6      970.87      884.33     74.32 o 
  10   9   6       26.16       34.85     30.04 o 
 -11  10   6        1.83       32.89     21.89 o 
 -10  10   6       18.74        9.72     21.21 o 
  -9  10   6      775.76      670.22     55.96 o 
  -8  10   6      667.92      592.76     50.36 o 
  -7  10   6      864.66      863.62     56.45 o 
  -6  10   6      301.27      276.06     34.85 o 
  -5  10   6      205.36      244.55     31.51 o 
  -4  10   6     1278.16     1486.58     38.79 o 
  -3  10   6     1146.29     1216.23     34.01 o 
  -2  10   6      394.82      393.79     18.39 o 
  -1  10   6     4324.80     4366.45    129.39 o 
   0  10   6     2475.16     2359.88     61.23 o 
   1  10   6     1107.21     1065.57     35.64 o 
   2  10   6     1277.91     1266.02     58.80 o 
   3  10   6      672.34      603.46     32.24 o 
   4  10   6      551.52      624.00     32.90 o 
   5  10   6      844.81      794.21     62.04 o 
   6  10   6      581.25      535.23     52.52 o 
   7  10   6      491.23      574.21     57.04 o 
   8  10   6      643.80      612.59     59.79 o 
   9  10   6      255.49      247.79     47.71 o 
  10  10   6      206.67      165.81     41.33 o 
 -10  11   6      247.87      251.52     40.45 o 
  -9  11   6       22.57       55.76     23.17 o 
  -8  11   6      110.45       59.69     23.56 o 
  -7  11   6      248.56      284.01     36.23 o 
  -6  11   6     1141.55     1060.71     34.07 o 
  -5  11   6      543.43      518.85     23.20 o 
  -4  11   6     3182.00     3194.98     65.70 o 
  -3  11   6      989.01      943.28     53.00 o 
  -2  11   6     1448.41     1533.75     38.00 o 
  -1  11   6      401.70      462.06     31.41 o 
   0  11   6       24.28       23.99     11.58 o 
   1  11   6     1976.39     2115.83     55.74 o 
   2  11   6     3357.83     3000.52    108.48 o 
   3  11   6     1912.55     1803.62     73.38 o 
   4  11   6     1326.20     1479.60     78.29 o 
   5  11   6      340.12      346.84     43.29 o 
   6  11   6       98.16       89.63     30.14 o 
   7  11   6      395.90      439.02     51.44 o 
   8  11   6      199.05      272.03     45.94 o 
   9  11   6      220.54      154.72     41.62 o 
  10  11   6      297.34      307.67     50.46 o 
 -10  12   6      166.71      191.80     21.77 o 
  -9  12   6      244.52      224.76     20.26 o 
  -8  12   6      763.84      716.83     31.05 o 
  -7  12   6      404.66      398.55     26.69 o 
  -6  12   6      567.16      589.81     26.56 o 
  -5  12   6      519.70      455.42     22.98 o 
  -4  12   6      181.11      157.31     15.06 o 
  -3  12   6     2396.17     2437.02     52.84 o 
  -2  12   6     4227.19     4385.82    104.26 o 
  -1  12   6     1331.42     1427.49     62.44 o 
   0  12   6     3072.08     3080.31     86.69 o 
   1  12   6      550.00      590.28     27.03 o 
   2  12   6     1302.96     1168.54     61.26 o 
   3  12   6      985.44     1009.64     65.19 o 
   4  12   6     2084.99     1970.84     65.97 o 
   5  12   6       62.22       87.24     18.42 o 
   6  12   6      507.46      587.85     57.14 o 
   7  12   6      102.95       51.74     27.59 o 
   8  12   6      692.16      775.56     68.62 o 
   9  12   6       87.76       50.36     31.91 o 
  10  12   6       26.39       11.29     28.96 o 
 -10  13   6      197.29      195.38     20.86 o 
  -9  13   6      112.59      127.95     17.02 o 
  -8  13   6       19.86       30.03     12.48 o 
  -7  13   6      179.87      148.22     17.48 o 
  -6  13   6      609.10      508.27     25.62 o 
  -5  13   6      249.11      244.65     18.15 o 
  -4  13   6     6094.25     6142.62    108.56 o 
  -3  13   6      278.38      285.46     24.79 o 
  -2  13   6      479.68      432.09     26.96 o 
  -1  13   6      326.23      297.96     21.65 o 
   0  13   6       47.56       72.34     13.22 o 
   1  13   6     2285.93     2133.40     77.90 o 
   2  13   6     5797.17     5909.64    192.91 o 
   3  13   6        7.71       12.41     14.07 o 
   4  13   6      827.87      789.33     39.75 o 
   5  13   6      122.37      157.80     30.92 o 
   6  13   6       19.26       13.65     23.56 o 
   7  13   6      548.48      586.38     57.14 o 
   8  13   6       58.99       38.29     29.35 o 
   9  13   6       45.37       51.15     31.81 o 
 -10  14   6      150.47      168.22     20.23 o 
  -9  14   6       24.78       10.11     11.20 o 
  -8  14   6     1450.14     1398.68     44.53 o 
  -7  14   6       99.72       75.95     14.74 o 
  -6  14   6      806.82      750.21     39.63 o 
  -5  14   6       73.36       82.99     14.05 o 
  -4  14   6      360.90      304.70     19.82 o 
  -3  14   6      949.05      971.20     40.27 o 
  -2  14   6     2420.48     2497.49     96.31 o 
  -1  14   6       70.30       58.95     13.82 o 
   0  14   6     2719.34     2915.62     75.77 o 
   1  14   6      426.54      406.01     24.59 o 
   2  14   6      155.18      131.45     27.19 o 
   3  14   6     2003.26     1984.07     88.01 o 
   4  14   6       28.96        8.86     14.62 o 
   5  14   6       41.24       44.17     16.19 o 
   6  14   6     1395.84     1451.66     90.02 o 
   7  14   6       24.37       20.91     23.46 o 
   8  14   6      586.53      587.36     62.34 o 
   9  14   6      176.92      214.51     45.75 o 
 -10  15   6      215.36      244.43     22.92 o 
  -9  15   6      145.65      194.80     20.62 o 
  -8  15   6       15.48       14.85     13.03 o 
  -7  15   6      198.16      221.06     24.78 o 
  -6  15   6      468.23      445.02     23.98 o 
  -5  15   6       39.32       34.26     11.44 o 
  -4  15   6     2777.14     2670.60     78.33 o 
  -3  15   6      762.00      698.96     53.90 o 
  -2  15   6     1132.49     1151.71     45.09 o 
  -1  15   6      511.81      536.79     29.57 o 
   0  15   6      578.49      527.15     31.27 o 
   1  15   6      429.69      427.40     25.72 o 
   2  15   6     1432.96     1520.19     76.18 o 
   3  15   6      113.59      110.09     20.06 o 
   4  15   6     1139.81     1213.84     51.33 o 
   5  15   6      126.61      144.37     28.32 o 
   6  15   6       43.09       24.44     24.35 o 
   7  15   6      341.83      383.85     51.64 o 
   8  15   6      708.98      698.00     67.74 o 
   9  15   6      115.54      119.77     39.56 o 
  -9  16   6       39.66       40.16     13.66 o 
  -8  16   6     1218.86     1259.05     42.72 o 
  -7  16   6      125.03      115.68     17.14 o 
  -6  16   6      196.62      220.55     19.35 o 
  -5  16   6       59.85       72.59     17.60 o 
  -4  16   6      233.55      232.14     24.84 o 
  -3  16   6      161.49      151.45     23.07 o 
  -2  16   6     1374.08     1250.71     47.51 o 
  -1  16   6      204.92      191.03     20.13 o 
   0  16   6     1531.03     1594.05     53.17 o 
   1  16   6      861.97      855.79     36.39 o 
   2  16   6      708.36      772.71     55.66 o 
   3  16   6      443.32      444.64     32.53 o 
   4  16   6      599.88      672.08     39.30 o 
   5  16   6       40.39       47.79     17.81 o 
   6  16   6     1191.85     1133.29     80.60 o 
   7  16   6      236.24      277.92     47.02 o 
   8  16   6      429.74      522.96     61.16 o 
   9  16   6      304.18      314.25     53.11 o 
  -9  17   6      151.64      158.97     19.84 o 
  -8  17   6      135.36      176.70     19.89 o 
  -7  17   6      199.14      163.26     24.57 o 
  -6  17   6      565.28      567.26     45.99 o 
  -5  17   6      117.51      112.80     20.89 o 
  -4  17   6      266.58      275.82     26.00 o 
  -3  17   6     1566.30     1547.38     67.20 o 
  -2  17   6      594.81      561.68     33.13 o 
  -1  17   6      561.45      529.47     31.07 o 
   0  17   6      192.62      165.85     26.46 o 
   1  17   6      243.05      246.43     21.79 o 
   2  17   6     3002.26     2952.32    120.55 o 
   3  17   6     2136.35     1970.50     93.46 o 
   4  17   6     1208.42     1075.24     59.39 o 
   5  17   6       95.81       97.29     21.36 o 
   6  17   6      567.10      578.82     59.39 o 
   7  17   6      179.19      165.91     40.15 o 
   8  17   6      869.94      794.60     73.24 o 
  -9  18   6      209.32      181.90     27.49 o 
  -8  18   6      546.75      573.98     40.74 o 
  -7  18   6      891.70      822.51     44.73 o 
  -6  18   6      156.25      191.21     38.97 o 
  -5  18   6       44.41       27.13     16.30 o 
  -4  18   6      380.97      373.43     29.36 o 
  -3  18   6      118.70      134.92     20.87 o 
  -2  18   6      511.11      508.39     32.01 o 
  -1  18   6      973.18      928.80     41.30 o 
   0  18   6      579.63      565.77     32.10 o 
   1  18   6     2005.52     2038.86     62.98 o 
   2  18   6      437.73      445.60     46.14 o 
   3  18   6      508.89      599.14     52.42 o 
   4  18   6      172.80      163.27     24.47 o 
   5  18   6      440.93      466.11     35.16 o 
   6  18   6      277.77      221.97     42.31 o 
   7  18   6      583.47      620.35     63.81 o 
   8  18   6      331.12      300.41     50.85 o 
  -8  19   6      133.49      150.38     26.24 o 
  -7  19   6       53.84       57.79     20.60 o 
  -6  19   6       11.19      -14.04     14.04 o 
  -5  19   6      897.20      857.38     44.72 o 
  -4  19   6      228.71      221.11     29.35 o 
  -3  19   6      650.46      602.96     36.15 o 
  -2  19   6      201.01      170.40     21.94 o 
  -1  19   6        7.16       11.83     13.18 o 
   0  19   6      151.36      154.26     20.86 o 
   1  19   6      327.20      325.27     25.43 o 
   2  19   6      783.70      846.14     61.95 o 
   3  19   6     2547.11     2585.06    116.24 o 
   4  19   6        6.55       -4.71     15.17 o 
   5  19   6        7.03        2.33     15.74 o 
   6  19   6      119.69      114.08     37.01 o 
   7  19   6      195.49      198.90     43.98 o 
   8  19   6      200.50      225.50     47.91 o 
  -8  20   6      125.36      100.73     23.07 o 
  -7  20   6     1272.60     1280.53     57.98 o 
  -6  20   6       43.06       49.97     19.47 o 
  -5  20   6        7.27        2.22     15.86 o 
  -4  20   6      503.18      499.91     34.73 o 
  -3  20   6     1492.87     1612.01     60.17 o 
  -2  20   6      377.77      341.39     28.41 o 
  -1  20   6      748.49      793.94     52.87 o 
   0  20   6       25.34       38.84     15.40 o 
   1  20   6      818.79      750.52     59.98 o 
   2  20   6      569.49      496.75     51.64 o 
   3  20   6       83.62       93.75     30.14 o 
   4  20   6      359.73      357.10     33.24 o 
   5  20   6      409.69      490.46     84.67 o 
   6  20   6       77.47       58.90     31.12 o 
   7  20   6      806.28      883.94     77.06 o 
  -7  21   6      400.83      409.68     36.48 o 
  -6  21   6       66.34       98.61     22.24 o 
  -5  21   6      388.07      402.83     33.90 o 
  -4  21   6       44.05       35.78     17.21 o 
  -3  21   6     1301.35     1322.98     60.92 o 
  -2  21   6      373.54      334.62     28.89 o 
  -1  21   6      540.63      499.52     53.60 o 
   0  21   6      406.08      439.13     30.92 o 
   1  21   6      911.47     1007.63     70.98 o 
   2  21   6      243.61      190.16     36.23 o 
   3  21   6     1770.35     1755.80     95.91 o 
   4  21   6      161.21      176.65     43.69 o 
   5  21   6       26.38        3.70     17.22 o 
   6  21   6      118.54      108.48     35.64 o 
   7  21   6      280.77      274.68     49.87 o 
  -7  22   6      596.70      639.01     56.79 o 
  -6  22   6       28.93       33.15     19.70 o 
  -5  22   6      179.19      154.02     25.03 o 
  -4  22   6      209.70      229.39     27.55 o 
  -3  22   6      407.05      335.61     30.65 o 
  -2  22   6       63.37       59.19     18.94 o 
  -1  22   6     1518.51     1483.44     58.43 o 
   0  22   6       67.04       55.83     17.99 o 
   1  22   6     1121.43     1054.17     73.83 o 
   2  22   6      699.94      705.56     60.96 o 
   3  22   6      178.10      227.95     41.53 o 
   4  22   6      419.72      404.19     35.85 o 
   5  22   6      506.89      480.62     38.56 o 
   6  22   6       17.63       24.54     26.85 o 
  -6  23   6       49.61       59.03     23.51 o 
  -5  23   6      350.16      371.86     38.53 o 
  -4  23   6      650.84      677.17     42.89 o 
  -3  23   6      890.98      808.41     45.83 o 
  -2  23   6      215.17      192.61     25.53 o 
  -1  23   6       89.83       98.98     20.79 o 
   0  23   6      189.55      206.16     41.77 o 
   1  23   6      556.15      534.64     56.35 o 
   2  23   6      379.02      432.25     51.74 o 
   3  23   6     1743.16     1979.83    104.55 o 
   4  23   6      422.74      469.94     39.15 o 
   5  23   6      102.70      109.00     24.26 o 
   6  23   6       88.45      102.75     33.62 o 
  -6  24   6      305.72      330.85     34.77 o 
  -5  24   6       86.68       68.39     22.12 o 
  -4  24   6      240.16      250.87     30.44 o 
  -3  24   6      125.83      138.07     26.41 o 
  -2  24   6      144.50      148.01     36.03 o 
  -1  24   6      863.42      657.07     40.95 o 
   0  24   6     1069.88     1081.91     91.05 o 
   1  24   6      839.62      920.36     70.88 o 
   2  24   6      394.94      374.72     50.26 o 
   3  24   6      103.80      185.15     40.84 o 
   4  24   6       96.02      113.71     25.58 o 
   5  24   6      123.12      133.58     26.39 o 
  -5  25   6      297.97      320.25     48.55 o 
  -4  25   6      477.05      448.04     37.72 o 
  -3  25   6      163.74      154.33     45.40 o 
  -2  25   6      240.73      256.29     29.45 o 
  -1  25   6      216.15      228.91     28.34 o 
   0  25   6      324.34      359.79     31.76 o 
   1  25   6      285.54      287.15     46.14 o 
   2  25   6      716.12      782.72     68.92 o 
   3  25   6      273.81      303.06     48.30 o 
   4  25   6      563.34      576.24     49.67 o 
  -4  26   6       60.34       52.56     23.81 o 
  -3  26   6      187.33      204.03     29.37 o 
  -2  26   6      486.84      562.39     40.22 o 
  -1  26   6      243.96      203.64     27.93 o 
   0  26   6     1060.73      968.36     76.67 o 
   1  26   6      219.15      214.41     43.78 o 
   2  26   6      126.60      117.90     37.99 o 
   3  26   6      150.04      157.47     41.43 o 
  -3  27   6       26.78       30.03     20.57 o 
  -2  27   6      133.33      100.46     31.51 o 
  -1  27   6      117.44      128.03     24.90 o 
   0  27   6      281.75      222.36     46.34 o 
   1  27   6       81.42       72.84     33.97 o 
   2  27   6      495.57      475.94     59.00 o 
  -3 -26   7      182.65      194.77     50.26 o 
  -2 -26   7      157.02      127.43     41.72 o 
  -1 -26   7      232.23      249.55     55.96 o 
   0 -26   7      855.72      912.70     90.81 o 
   1 -26   7        3.69       19.14     32.20 o 
   2 -26   7       41.44       35.54     35.73 o 
  -4 -25   7      371.11      321.32     58.90 o 
  -3 -25   7      347.23      370.50     60.18 o 
  -2 -25   7      846.31      753.66     79.22 o 
  -1 -25   7       51.41       51.34     35.73 o 
   0 -25   7       75.98      111.13     40.74 o 
   1 -25   7      113.64      123.99     43.78 o 
   2 -25   7      166.62      187.02     50.95 o 
   3 -25   7       94.45       74.32     38.97 o 
  -5 -24   7      410.73      432.35     65.28 o 
  -4 -24   7       65.52       64.20     33.28 o 
  -3 -24   7      338.28      358.13     58.61 o 
  -2 -24   7       91.10      165.81     44.67 o 
  -1 -24   7      699.79      650.29     76.97 o 
   0 -24   7      822.76      828.67     83.05 o 
   1 -24   7      127.61      110.64     42.70 o 
   2 -24   7      297.82      290.59     54.88 o 
   3 -24   7      124.52      152.36     45.75 o 
   4 -24   7       65.16      112.21     42.80 o 
  -5 -23   7      405.10      467.98     65.48 o 
  -4 -23   7      643.24      592.66     67.84 o 
  -3 -23   7     1971.93     2098.52    130.18 o 
  -2 -23   7      292.00      190.65     46.83 o 
  -1 -23   7      246.58      193.50     47.91 o 
   0 -23   7      121.12      108.09     41.82 o 
   1 -23   7       84.26       66.07     35.54 o 
   2 -23   7      284.36      287.15     54.68 o 
   3 -23   7      622.76      685.14     74.41 o 
   4 -23   7      647.74      719.11     76.77 o 
   5 -23   7      161.51      177.20     48.30 o 
  -5 -22   7      554.10      600.81     69.60 o 
  -4 -22   7      208.50      157.27     43.29 o 
  -3 -22   7       66.69       37.21     31.12 o 
  -2 -22   7      197.06      231.69     49.77 o 
  -1 -22   7     1179.52     1136.34     91.01 o 
   0 -22   7      546.61      495.18     65.28 o 
   1 -22   7      525.50      441.28     61.26 o 
   2 -22   7      620.85      534.05     67.35 o 
   3 -22   7       44.96       69.01     37.01 o 
   4 -22   7      346.81      342.42     57.72 o 
   5 -22   7      213.94      226.09     50.17 o 
   6 -22   7      332.21      359.60     58.71 o 
  -6 -21   7       64.95       84.23     34.95 o 
  -5 -21   7      272.15      341.15     56.55 o 
  -4 -21   7      214.75      269.78     51.25 o 
  -3 -21   7     3431.91     3368.37    171.70 o 
  -2 -21   7      203.59      184.76     43.39 o 
  -1 -21   7       52.69       53.60     30.24 o 
   0 -21   7      287.54      278.02     51.74 o 
   1 -21   7       67.64       33.57     31.71 o 
   2 -21   7       89.69       53.99     34.65 o 
   3 -21   7      742.25      766.33     74.90 o 
   4 -21   7      144.08      169.44     45.06 o 
   5 -21   7      293.08      281.26     53.31 o 
   6 -21   7      151.00      133.22     42.90 o 
  -6 -20   7       76.42      101.41     35.54 o 
  -5 -20   7      224.42      207.93     46.14 o 
  -4 -20   7      373.28      395.83     56.74 o 
  -3 -20   7      220.41      205.96     46.24 o 
  -2 -20   7      523.02      505.68     59.39 o 
  -1 -20   7      853.55      803.63     73.73 o 
   0 -20   7       48.57       33.97     30.34 o 
   1 -20   7      244.99      238.85     46.83 o 
   2 -20   7      357.14      353.52     55.66 o 
   3 -20   7       66.57       69.80     34.36 o 
   4 -20   7      635.73      640.77     70.88 o 
   5 -20   7       58.39       46.34     31.12 o 
   6 -20   7      131.18      147.94     44.96 o 
  -6 -19   7      123.17      139.31     40.74 o 
  -5 -19   7      230.92      183.68     43.59 o 
  -4 -19   7      537.16      501.26     59.69 o 
  -3 -19   7     1188.61      994.58     82.66 o 
  -2 -19   7      191.17      242.48     46.53 o 
  -1 -19   7       78.39      143.13     39.66 o 
   0 -19   7       99.26      118.20     38.48 o 
   1 -19   7      230.39      219.12     46.04 o 
   2 -19   7      666.44      826.02     74.51 o 
   3 -19   7      839.76      927.82     78.14 o 
   4 -19   7       35.32       33.08     30.63 o 
   5 -19   7      464.84      516.58     62.14 o 
   6 -19   7      332.16      372.27     56.15 o 
  -6 -18   7      204.36      178.28     43.59 o 
  -5 -18   7        0.33       -7.85     22.19 o 
  -4 -18   7      414.14      378.55     54.39 o 
  -3 -18   7      292.04      292.94     48.01 o 
  -2 -18   7      437.64      460.72     55.37 o 
  -1 -18   7     1782.96     1762.38    108.68 o 
   0 -18   7      257.40      194.38     43.00 o 
   1 -18   7      956.79      919.67     76.18 o 
   2 -18   7      353.21      405.45     54.58 o 
   3 -18   7      738.79      613.97     67.05 o 
   4 -18   7      310.55      321.02     51.44 o 
   5 -18   7       21.56        4.81     25.72 o 
   6 -18   7      421.03      462.09     59.98 o 
   7 -18   7     1308.35     1278.69     97.19 o 
  -6 -17   7      423.02      352.93     52.72 o 
  -5 -17   7       59.73       78.73     34.36 o 
  -4 -17   7      919.40      857.53     74.71 o 
  -3 -17   7     1392.57     1364.49     92.97 o 
  -2 -17   7      934.56      921.44     75.59 o 
  -1 -17   7      290.44      291.96     44.37 o 
   0 -17   7       41.29       63.32     27.68 o 
   1 -17   7       93.93       88.55     33.77 o 
   2 -17   7      266.33      263.59     45.45 o 
   3 -17   7     1793.81     1777.40    106.71 o 
   4 -17   7     1106.85     1070.46     83.84 o 
   5 -17   7      664.11      612.00     64.40 o 
   6 -17   7       87.58       89.83     35.73 o 
   7 -17   7      497.53      513.02     41.55 o 
   8 -17   7      174.18      208.91     43.59 o 
  -9 -16   7       26.89       39.96     31.22 o 
  -6 -16   7      210.66      245.43     44.96 o 
  -5 -16   7      418.69      460.82     55.96 o 
  -4 -16   7      469.37      508.73     58.31 o 
  -3 -16   7      762.05      773.10     68.82 o 
  -2 -16   7      963.03      961.69     74.81 o 
  -1 -16   7     1119.06     1038.07     78.73 o 
   0 -16   7      261.53      252.99     43.20 o 
   1 -16   7      984.95      961.49     75.00 o 
   2 -16   7      898.36      835.15     71.27 o 
   3 -16   7     1091.54     1190.72     85.41 o 
   4 -16   7       91.40      126.54     36.13 o 
   5 -16   7      132.82      140.09     38.97 o 
   6 -16   7      732.34      829.32     48.42 o 
   7 -16   7      326.43      374.36     35.93 o 
   8 -16   7      611.82      587.75     60.67 o 
  -9 -15   7      123.18      143.92     41.23 o 
  -8 -15   7      159.47      134.59     38.68 o 
  -7 -15   7      120.61       95.23     32.99 o 
  -6 -15   7       57.39       62.14     30.53 o 
  -5 -15   7      140.36      153.25     37.89 o 
  -4 -15   7     2464.51     2472.16    126.64 o 
  -3 -15   7      458.31      468.47     52.03 o 
  -2 -15   7     1973.15     2042.17    112.31 o 
  -1 -15   7      455.94      450.31     49.97 o 
   0 -15   7       42.03       25.72     21.99 o 
   1 -15   7     1291.62     1322.67     87.96 o 
   2 -15   7      419.03      365.89     50.07 o 
   3 -15   7      193.36      153.74     37.31 o 
   4 -15   7      484.59      532.19     55.76 o 
   5 -15   7       16.00       13.84     16.40 o 
   6 -15   7      400.47      462.06     89.53 o 
   7 -15   7      216.57      231.18     30.68 o 
   8 -15   7       74.08      125.46     37.01 o 
  -9 -14   7       62.47       61.75     33.87 o 
  -8 -14   7      766.25      716.85     69.51 o 
  -7 -14   7       18.75        6.28     22.87 o 
  -6 -14   7     1016.18     1023.14     75.49 o 
  -5 -14   7      210.78      261.33     44.18 o 
  -4 -14   7      121.08      140.78     35.24 o 
  -3 -14   7     1400.94     1465.90     92.87 o 
  -2 -14   7     2207.70     2171.07    115.35 o 
  -1 -14   7      337.09      389.35     46.93 o 
   0 -14   7     2840.31     3110.27    144.80 o 
   1 -14   7       85.37       91.20     31.71 o 
   2 -14   7       94.91      105.93     31.71 o 
   3 -14   7     1030.50      860.97     69.21 o 
   4 -14   7      600.10      566.04     39.02 o 
   5 -14   7      350.78      333.06     31.06 o 
   6 -14   7      580.12      551.56     39.82 o 
   7 -14   7       32.45       37.33     19.04 o 
   8 -14   7     1001.10     1026.88     78.93 o 
   9 -14   7       22.64       19.63     24.44 o 
 -10 -13   7      430.62      395.44     58.02 o 
  -9 -13   7      267.96      312.19     51.25 o 
  -8 -13   7      299.24      417.03     53.60 o 
  -6 -13   7       33.90       31.51     24.94 o 
  -5 -13   7      328.22      283.91     44.57 o 
  -4 -13   7     4911.93     4798.24    195.95 o 
  -3 -13   7       26.87       36.42     25.33 o 
  -2 -13   7     2610.91     2489.53    126.54 o 
  -1 -13   7     1355.77     1302.54     83.64 o 
   0 -13   7      112.84      146.37     34.46 o 
   1 -13   7      685.22      639.29     57.92 o 
   2 -13   7     2017.89     2042.95    111.33 o 
   3 -13   7      228.12      239.54     40.54 o 
   4 -13   7      648.33      684.42     40.42 o 
   5 -13   7      707.10      772.97     44.13 o 
   6 -13   7     1092.86     1102.94     54.58 o 
   7 -13   7      158.61      162.17     26.64 o 
   8 -13   7       78.06       79.66     23.27 o 
   9 -13   7      148.79      154.52     39.07 o 
 -10 -12   7       88.18       44.67     31.22 o 
  -9 -12   7      211.84      236.50     45.45 o 
  -8 -12   7     1030.50     1051.71     80.30 o 
  -7 -12   7       72.63       85.11     30.92 o 
  -6 -12   7     1501.74     1470.91     88.94 o 
  -5 -12   7      272.25      303.94     44.57 o 
  -4 -12   7     1554.13     1489.17     91.20 o 
  -3 -12   7      746.96      732.26     61.06 o 
  -2 -12   7     2438.74     2465.29    121.05 o 
  -1 -12   7       78.29       55.66     24.64 o 
   0 -12   7     4547.18     4696.04    191.04 o 
   1 -12   7     1505.22     1461.58     87.86 o 
   2 -12   7     2573.27     2637.97    128.70 o 
   3 -12   7      797.92     1014.27     46.87 o 
   4 -12   7       19.96       12.78     14.45 o 
   5 -12   7       58.67       48.58     17.68 o 
   6 -12   7      312.89      334.71     38.97 o 
   7 -12   7      231.96      272.66     31.27 o 
   8 -12   7     1008.71     1122.19     87.32 o 
   9 -12   7       37.07       53.21     29.26 o 
 -10 -11   7      683.41      741.42     46.61 o 
  -9 -11   7      169.59      144.13     24.59 o 
  -8 -11   7      121.16      155.50     37.31 o 
  -7 -11   7      666.47      650.58     60.18 o 
  -6 -11   7       58.95      114.86     30.34 o 
  -5 -11   7      303.53      315.23     42.21 o 
  -4 -11   7     1740.62     1590.77     93.26 o 
  -3 -11   7     1144.17     1070.76     74.32 o 
  -2 -11   7     1999.27     2133.37    106.03 o 
  -1 -11   7      216.80      235.02     37.11 o 
   0 -11   7      175.65      181.72     33.67 o 
   1 -11   7     1611.16     1669.02     96.80 o 
   2 -11   7      764.85      760.52     37.46 o 
   3 -11   7     1716.26     1691.64     62.09 o 
   4 -11   7     1990.03     2016.12     72.43 o 
   5 -11   7       45.43       57.54     17.70 o 
   6 -11   7     1368.74     1363.94     61.11 o 
   7 -11   7      143.08      161.93     25.89 o 
   8 -11   7      186.86      185.65     28.08 o 
   9 -11   7        8.74       31.41     23.27 o 
 -10 -10   7       27.30       33.50     17.72 o 
  -9 -10   7      430.37      445.21     36.58 o 
  -8 -10   7      366.19      399.38     33.40 o 
  -7 -10   7       91.14       83.20     19.50 o 
  -6 -10   7     1036.18     1052.99     71.08 o 
  -5 -10   7       83.98       68.82     27.19 o 
  -4 -10   7     1267.51     1186.80     75.10 o 
  -3 -10   7     2126.96     2111.57    105.93 o 
  -2 -10   7     1691.26     1721.73     92.18 o 
  -1 -10   7     2370.58     2739.87    127.23 o 
   0 -10   7     1019.84     1069.29     70.39 o 
   1 -10   7      546.18      517.36     49.77 o 
   2 -10   7     1662.62     1653.09     57.48 o 
   3 -10   7     1288.04     1227.54     50.41 o 
   4 -10   7      574.18      527.08     53.01 o 
   5 -10   7      812.97      773.52     43.38 o 
   6 -10   7      254.88      234.54     37.50 o 
   7 -10   7      519.29      478.09     37.35 o 
   8 -10   7      412.60      351.28     34.80 o 
   9 -10   7      180.61      176.51     41.43 o 
 -10  -9   7      139.63      122.46     24.40 o 
  -9  -9   7      340.96      288.24     30.92 o 
  -8  -9   7       44.29       42.14     17.02 o 
  -7  -9   7      185.80      145.29     23.07 o 
  -6  -9   7      363.48      360.36     31.27 o 
  -5  -9   7     1510.35     1483.96     56.03 o 
  -4  -9   7      880.64      911.43     63.03 o 
  -3  -9   7     3293.75     3448.08    145.00 o 
  -2  -9   7      150.74      133.71     29.06 o 
  -1  -9   7      784.86      738.64     60.28 o 
   0  -9   7      767.28      794.50     57.92 o 
   1  -9   7      538.30      541.07     29.88 o 
   2  -9   7      809.59      762.01     37.29 o 
   3  -9   7     2593.91     2722.69     82.83 o 
   4  -9   7     1084.66      948.55     45.72 o 
   5  -9   7      586.76      637.14     38.37 o 
   6  -9   7     1422.63     1377.42     64.89 o 
   7  -9   7      435.13      412.02     34.75 o 
   8  -9   7      389.85      402.91     36.34 o 
   9  -9   7      310.13      300.11     47.22 o 
  10  -9   7      240.09      244.74     48.30 o 
 -10  -8   7      194.51      186.64     27.37 o 
  -9  -8   7      437.59      416.52     49.63 o 
  -8  -8   7      518.57      470.98     34.01 o 
  -7  -8   7     1816.83     1757.82     65.06 o 
  -6  -8   7      173.94      168.26     22.18 o 
  -5  -8   7     1017.22     1124.19     51.39 o 
  -4  -8   7      922.14      919.43     41.85 o 
  -3  -8   7      179.17      153.44     29.45 o 
  -2  -8   7      518.43      452.28     45.06 o 
  -1  -8   7     1321.16     1320.02     76.48 o 
   0  -8   7      879.82      873.00     35.41 o 
   1  -8   7     2573.78     2547.36     72.49 o 
   2  -8   7      706.78      646.15     33.64 o 
   3  -8   7      788.67      836.20     40.66 o 
   4  -8   7      700.35      719.01     39.82 o 
   5  -8   7      131.03       83.10     19.23 o 
   6  -8   7      459.51      392.59     44.96 o 
   7  -8   7     2084.70     2118.74    109.17 o 
   8  -8   7       29.06       40.84     27.68 o 
   9  -8   7      365.13      358.82     52.13 o 
  10  -8   7      381.65      480.45     60.77 o 
 -11  -7   7      646.18      682.70     44.61 o 
 -10  -7   7       19.17       10.65     21.89 o 
  -9  -7   7      800.83      803.14     44.61 o 
  -8  -7   7      329.20      330.14     29.82 o 
  -7  -7   7       82.59      120.91     20.71 o 
  -6  -7   7      633.18      624.27     48.10 o 
  -5  -7   7     2018.91     2051.23     66.37 o 
  -4  -7   7      294.56      324.15     25.21 o 
  -3  -7   7     2072.97     1786.58     71.91 o 
  -2  -7   7      622.10      762.11     55.47 o 
  -1  -7   7      825.12      720.58     55.66 o 
   0  -7   7      688.65      645.79     30.13 o 
   1  -7   7       58.58       67.76     17.28 o 
   2  -7   7       17.07       54.60     15.56 o 
   3  -7   7     1372.98     1421.02     55.98 o 
   4  -7   7       77.33      121.73     27.29 o 
   5  -7   7     3852.14     4062.73    158.25 o 
   6  -7   7      885.50      932.14     65.58 o 
   7  -7   7      133.97      125.46     33.48 o 
   8  -7   7      175.09      196.74     39.86 o 
   9  -7   7      757.75      695.64     65.87 o 
  10  -7   7      138.23      161.20     40.94 o 
 -11  -6   7       88.81       47.91     26.31 o 
 -10  -6   7      135.56      122.72     22.79 o 
  -9  -6   7      172.23      131.17     23.27 o 
  -8  -6   7      123.73       80.94     19.08 o 
  -7  -6   7     3485.48     3562.25    100.43 o 
  -6  -6   7       26.77       32.68     14.20 o 
  -5  -6   7     1836.51     1837.73     65.38 o 
  -4  -6   7     1465.64     1406.67     51.78 o 
  -3  -6   7      474.66      448.04     28.32 o 
  -2  -6   7      431.71      408.46     25.45 o 
  -1  -6   7     2928.28     2728.83     76.28 o 
   0  -6   7      977.65     1002.74     38.72 o 
   1  -6   7     2432.93     2400.62     71.73 o 
   2  -6   7      220.74      233.08     20.63 o 
   3  -6   7     1381.54     1429.97     72.06 o 
   4  -6   7     1751.77     1750.89     84.72 o 
   5  -6   7     1499.35     1471.89     80.21 o 
   6  -6   7      818.85      733.64     59.79 o 
   7  -6   7     2242.63     2279.94    112.80 o 
   8  -6   7       23.83       19.73     24.25 o 
   9  -6   7      170.94      195.66     42.31 o 
  10  -6   7      168.03      228.54     46.14 o 
 -11  -5   7      511.08      589.13     54.88 o 
 -10  -5   7      419.35      479.00     35.89 o 
  -9  -5   7      329.86      309.35     47.07 o 
  -8  -5   7      241.95      191.33     24.07 o 
  -7  -5   7      100.79      134.24     20.77 o 
  -6  -5   7      824.53      749.11     37.34 o 
  -5  -5   7     1022.05     1014.69     43.04 o 
  -4  -5   7      344.64      317.71     24.31 o 
  -3  -5   7     2353.94     2381.64     69.62 o 
  -2  -5   7       27.24       40.31      8.44 o 
  -1  -5   7      409.99      346.77     31.71 o 
   0  -5   7     1224.97     1161.93     42.33 o 
   1  -5   7      191.43      202.33     18.80 o 
   2  -5   7      988.50      833.77     50.66 o 
   3  -5   7     3346.12     3544.29    130.76 o 
   4  -5   7     2693.40     2623.34    110.44 o 
   5  -5   7     2700.03     2520.16    111.23 o 
   6  -5   7      420.21      397.79     44.28 o 
   7  -5   7      148.80      178.57     34.95 o 
   8  -5   7       29.64       29.75     26.70 o 
   9  -5   7      954.45      847.22     72.06 o 
  10  -5   7      196.51      184.66     42.41 o 
 -11  -4   7      233.31      214.80     37.80 o 
 -10  -4   7      240.10      252.60     39.07 o 
  -9  -4   7       65.76       77.84     18.87 o 
  -8  -4   7      462.59      518.51     64.89 o 
  -7  -4   7     1451.02     1316.27     52.81 o 
  -6  -4   7      942.44      865.01     40.60 o 
  -5  -4   7     2232.68     2375.10     71.04 o 
  -4  -4   7      274.65      265.72     22.15 o 
  -3  -4   7      109.21       87.22     14.93 o 
  -2  -4   7      747.53      712.60     32.49 o 
  -1  -4   7     4824.78     5542.67    103.94 o 
   0  -4   7     1612.68     1723.87     60.13 o 
   1  -4   7      381.23      323.08     30.04 o 
   2  -4   7     1556.51     1454.41     68.13 o 
   3  -4   7       82.48       95.32     22.97 o 
   4  -4   7      846.73      924.38     59.30 o 
   5  -4   7      700.24      577.54     50.07 o 
   6  -4   7     1559.92     1506.84     84.72 o 
   7  -4   7     1419.24     1408.66     83.54 o 
   8  -4   7       21.06       37.31     25.82 o 
   9  -4   7      213.01      237.58     43.78 o 
  10  -4   7      158.37      150.79     38.78 o 
 -11  -3   7      328.80      320.63     43.88 o 
 -10  -3   7      853.13      836.13     62.83 o 
  -9  -3   7      221.74      225.39     25.43 o 
  -8  -3   7      138.29      127.33     21.06 o 
  -7  -3   7       94.86       93.76     18.12 o 
  -6  -3   7      835.42      870.13     40.60 o 
  -5  -3   7      565.72      541.07     30.19 o 
  -4  -3   7     1887.89     1770.84     56.38 o 
  -3  -3   7     1229.31     1244.19     44.70 o 
  -2  -3   7     1290.44     1329.16     45.99 o 
  -1  -3   7      408.12      413.45     18.50 o 
   0  -3   7      552.48      619.36     39.27 o 
   1  -3   7      955.34     1076.06     55.37 o 
   2  -3   7      147.26      178.97     24.64 o 
   3  -3   7     1695.33     1653.80     77.75 o 
   4  -3   7     3827.85     3669.56    142.55 o 
   5  -3   7     1474.90     1419.95     78.54 o 
   6  -3   7      395.91      339.67     43.20 o 
   7  -3   7      572.27      558.11     53.21 o 
   8  -3   7      179.10      216.08     39.96 o 
   9  -3   7      391.48      343.70     49.58 o 
  10  -3   7      272.58      196.83     43.20 o 
 -11  -2   7      148.62      152.07     34.65 o 
 -10  -2   7      425.42      497.63     48.20 o 
  -9  -2   7      101.31      135.77     30.24 o 
  -8  -2   7      892.37      855.23     52.77 o 
  -7  -2   7       72.11      102.74     17.71 o 
  -6  -2   7     3409.61     3422.42     92.89 o 
  -5  -2   7     1681.59     1621.99     75.00 o 
  -4  -2   7      200.59      247.41     20.96 o 
  -3  -2   7      131.94      147.40     16.46 o 
  -2  -2   7      297.07      248.56     19.39 o 
  -1  -2   7     1382.29     1387.13     46.03 o 
   0  -2   7     5295.11     5957.20    128.10 o 
   1  -2   7      483.07      486.64     37.40 o 
   2  -2   7      689.94      636.45     42.80 o 
   3  -2   7      892.96      745.12     49.67 o 
   4  -2   7      329.96      258.09     33.97 o 
   5  -2   7      920.89      844.47     60.18 o 
   6  -2   7     1083.70     1040.62     69.21 o 
   7  -2   7      368.18      387.19     45.94 o 
   8  -2   7      312.69      208.91     40.35 o 
   9  -2   7      332.97      339.28     48.99 o 
  10  -2   7      317.72      291.67     49.48 o 
 -11  -1   7       31.62       78.64     27.59 o 
 -10  -1   7      855.04      868.43     64.60 o 
  -9  -1   7      174.88      147.06     32.69 o 
  -8  -1   7      179.22      158.74     31.61 o 
  -7  -1   7     1022.20     1023.58     44.11 o 
  -6  -1   7      778.13      846.56     53.21 o 
  -5  -1   7     1271.97     1297.73     68.23 o 
  -4  -1   7     5702.79     6175.71    142.89 o 
  -3  -1   7      342.99      333.90     22.75 o 
  -2  -1   7     2791.93     2648.95     70.67 o 
  -1  -1   7     1182.38     1208.89     52.03 o 
   0  -1   7     1627.98     1882.37     52.52 o 
   1  -1   7      431.47      387.19     33.57 o 
   2  -1   7     1175.06     1200.35     26.84 o 
   3  -1   7      319.82      332.90     35.64 o 
   4  -1   7     5401.39     5781.82    204.39 o 
   5  -1   7      171.14      143.13     29.84 o 
   6  -1   7      913.23      893.46     65.28 o 
   7  -1   7      180.03      250.24     39.86 o 
   8  -1   7      257.30      239.74     42.51 o 
   9  -1   7      244.93      255.15     44.18 o 
  10  -1   7     1084.08     1098.15     84.43 o 
 -11   0   7      218.42      180.54     35.64 o 
 -10   0   7       30.85        1.18     19.54 o 
  -9   0   7       64.77       55.17     24.94 o 
  -8   0   7     1565.68     1282.81     74.12 o 
  -7   0   7        0.15        9.42     16.49 o 
  -6   0   7     5230.93     5456.58    181.52 o 
  -5   0   7      894.87      850.56     52.42 o 
  -4   0   7     3289.55     2958.83     79.06 o 
  -3   0   7     1273.46     1375.27     46.10 o 
  -2   0   7       68.39       72.98     12.68 o 
  -1   0   7       83.54       73.24     15.81 o 
   0   0   7    10687.66    10545.28    215.44 o 
   1   0   7      259.47      199.18     19.78 o 
   2   0   7     2971.45     3428.13     58.97 o 
   3   0   7      228.18      189.77     27.59 o 
   4   0   7      382.57      354.40     39.37 o 
   5   0   7     1535.61     1714.96     87.96 o 
   6   0   7     3796.55     3828.20    156.68 o 
   7   0   7       11.21       12.96     21.11 o 
   8   0   7      550.88      679.84     62.83 o 
   9   0   7        7.96       16.30     23.66 o 
  10   0   7      411.55      329.46     52.52 o 
 -11   1   7       29.12       81.88     27.88 o 
 -10   1   7      901.16      985.35     68.72 o 
  -9   1   7      151.16      175.53     32.49 o 
  -8   1   7      242.45      242.39     34.85 o 
  -7   1   7      960.47      927.23     60.47 o 
  -6   1   7      689.58      717.73     52.13 o 
  -5   1   7     1440.32     1554.84     70.68 o 
  -4   1   7     5830.10     6167.99    141.55 o 
  -3   1   7      354.89      338.65     21.84 o 
  -2   1   7     2621.62     2424.35     90.81 o 
  -1   1   7     1063.49     1079.30     49.38 o 
   0   1   7     1608.23     1849.16     67.64 o 
   1   1   7      492.87      464.34     21.51 o 
   2   1   7     1337.59     1402.62     40.17 o 
   3   1   7      312.87      276.65     33.38 o 
   4   1   7     5676.31     6033.04    207.53 o 
   5   1   7      180.97      137.34     29.94 o 
   6   1   7      973.21      845.06     62.34 o 
   7   1   7      188.59      257.60     39.46 o 
   8   1   7      254.96      192.22     37.89 o 
   9   1   7      248.72      245.63     44.67 o 
  10   1   7     1036.23      964.63     82.76 o 
 -11   2   7      135.47      164.14     35.24 o 
 -10   2   7      439.16      425.18     47.02 o 
  -9   2   7       82.88      102.39     28.67 o 
  -8   2   7      921.70      927.53     60.18 o 
  -7   2   7       51.41       43.29     22.28 o 
  -6   2   7     3402.22     3537.61    129.88 o 
  -5   2   7     1739.12     1551.11     73.04 o 
  -4   2   7      200.96      204.53     18.11 o 
  -3   2   7      169.51      209.68     17.30 o 
  -2   2   7      298.85      259.96     25.23 o 
  -1   2   7     1462.12     1487.89     58.31 o 
   0   2   7     5122.05     5753.45    170.23 o 
   1   2   7      463.29      489.00     14.52 o 
   2   2   7      570.22      537.38     24.59 o 
   3   2   7      743.57      712.33     50.36 o 
   4   2   7      269.75      270.07     34.26 o 
   5   2   7      996.04      890.71     62.24 o 
   6   2   7     1167.76     1170.60     74.51 o 
   7   2   7      449.30      448.35     49.77 o 
   8   2   7      323.00      278.32     43.29 o 
   9   2   7      334.37      380.12     54.58 o 
  10   2   7      371.64      392.20     57.72 o 
 -11   3   7      317.47      344.68     44.86 o 
 -10   3   7      888.62      888.94     65.28 o 
  -9   3   7      141.44      160.02     33.48 o 
  -8   3   7      190.19      210.48     33.87 o 
  -7   3   7      127.78      116.43     27.39 o 
  -6   3   7      918.19     1067.03     59.39 o 
  -5   3   7      636.30      543.28     42.61 o 
  -4   3   7     1690.26     1698.86     74.41 o 
  -3   3   7     1301.58     1414.85     61.46 o 
  -2   3   7     1389.21     1352.81     58.51 o 
  -1   3   7      284.67      284.60     26.41 o 
   0   3   7      645.11      771.04     36.23 o 
   1   3   7      947.34     1077.46     22.92 o 
   2   3   7      114.55      130.29     21.70 o 
   3   3   7     1806.02     1591.66     81.38 o 
   4   3   7     4016.58     3863.64    147.85 o 
   5   3   7     1533.14     1528.53     82.46 o 
   6   3   7      416.41      450.12     48.99 o 
   7   3   7      668.14      560.95     54.78 o 
   8   3   7      178.17      195.17     40.45 o 
   9   3   7      362.06      443.64     56.15 o 
  10   3   7      222.75      220.10     47.52 o 
 -11   4   7      216.56      185.45     37.60 o 
 -10   4   7      261.33      313.76     42.61 o 
  -9   4   7       34.60       75.00     24.25 o 
  -8   4   7      551.26      520.60     47.61 o 
  -7   4   7     1519.94     1412.10     74.61 o 
  -6   4   7      918.95      879.23     56.35 o 
  -5   4   7     2310.08     2348.56     96.31 o 
  -4   4   7      393.78      339.58     31.12 o 
  -3   4   7      114.52       77.95     18.26 o 
  -2   4   7      763.20      705.46     39.86 o 
  -1   4   7     4807.24     5388.44    163.75 o 
   0   4   7     1452.45     1589.59     34.49 o 
   1   4   7      356.80      307.37     12.92 o 
   2   4   7     1576.91     1478.62     57.87 o 
   3   4   7       96.34      129.49     27.39 o 
   4   4   7      717.34      868.52     60.57 o 
   5   4   7      663.79      686.32     54.29 o 
   6   4   7     1649.88     1527.26     86.98 o 
   7   4   7     1307.75     1152.34     79.32 o 
   8   4   7       70.69       93.95     33.87 o 
   9   4   7      162.88      189.27     42.12 o 
  10   4   7      167.69      145.10     42.51 o 
 -11   5   7      524.22      534.45     52.91 o 
 -10   5   7      408.44      461.21     47.42 o 
  -9   5   7      278.40      296.48     40.15 o 
  -8   5   7      216.05      199.58     33.18 o 
  -7   5   7       85.37      142.45     28.67 o 
  -6   5   7      729.58      621.23     49.58 o 
  -5   5   7      902.53     1068.79     58.80 o 
  -4   5   7      353.31      339.77     33.48 o 
  -3   5   7     2332.72     2369.18     90.22 o 
  -2   5   7       11.36       16.10     12.17 o 
   0   5   7     1250.88     1175.56     28.42 o 
   1   5   7      196.45      220.38     20.81 o 
   2   5   7      977.90      925.22     35.48 o 
   3   5   7     3230.51     3392.34     85.57 o 
   4   5   7     2745.91     2625.01    116.24 o 
   5   5   7     2549.79     2420.23    113.58 o 
   6   5   7      502.89      438.04     49.09 o 
   7   5   7      117.78      141.27     35.64 o 
   8   5   7       21.68       -1.57     22.48 o 
   9   5   7      934.85      847.81     74.02 o 
  10   5   7      184.44      198.11     47.42 o 
 -11   6   7       77.51      104.26     30.34 o 
 -10   6   7      136.83      127.92     30.83 o 
  -9   6   7      225.11      211.56     35.24 o 
  -8   6   7      102.79       66.95     23.86 o 
  -7   6   7     3424.62     3476.06    135.97 o 
  -6   6   7       48.31       63.52     22.87 o 
  -5   6   7     1754.58     1777.99     82.17 o 
  -4   6   7     1699.44     1684.04     71.96 o 
  -3   6   7      497.93      547.01     38.19 o 
  -2   6   7      334.86      335.65     29.26 o 
  -1   6   7     3219.47     2967.52     55.17 o 
   0   6   7     1032.90     1059.37     26.85 o 
   1   6   7     2443.85     2522.20     59.22 o 
   2   6   7      153.56      155.54     16.76 o 
   3   6   7     1447.20     1518.89     48.57 o 
   4   6   7     1618.46     1647.81     88.35 o 
   5   6   7     1430.88     1399.24     82.66 o 
   6   6   7      961.08      940.58     66.56 o 
   7   6   7     2074.27     2099.79    113.39 o 
   8   6   7       23.12       35.64     28.18 o 
   9   6   7      229.20      284.21     49.18 o 
  10   6   7      175.91      192.02     46.53 o 
 -11   7   7      743.81      880.50     66.46 o 
 -10   7   7       16.00       15.71     20.62 o 
  -9   7   7      721.78      699.18     56.45 o 
  -8   7   7      260.87      287.45     37.89 o 
  -6   7   7      532.14      545.54     46.14 o 
  -5   7   7     1808.49     1818.92     85.31 o 
  -4   7   7      286.87      366.38     34.65 o 
  -3   7   7     1965.86     1853.28     76.48 o 
  -2   7   7      661.52      754.24     24.39 o 
  -1   7   7      956.72      969.18     26.71 o 
   0   7   7      654.80      597.06     20.13 o 
   1   7   7       96.56      105.82     11.34 o 
   2   7   7       53.07       92.18     14.83 o 
   3   7   7     1635.89     1698.56     52.37 o 
   4   7   7       82.53       89.43     26.21 o 
   5   7   7     3912.18     4132.44    166.20 o 
   6   7   7      874.52      892.28     68.43 o 
   7   7   7      155.63      152.26     35.73 o 
   8   7   7      159.16      173.67     40.45 o 
   9   7   7      785.15      760.83     71.76 o 
  10   7   7      116.19      180.83     44.37 o 
 -10   8   7      217.77      257.11     40.35 o 
  -9   8   7      483.03      542.40     49.77 o 
  -8   8   7      466.27      508.43     46.04 o 
  -7   8   7     1818.44     1770.62     88.26 o 
  -6   8   7      197.66      182.70     29.65 o 
  -5   8   7     1003.07     1146.35     63.32 o 
  -4   8   7     1067.07     1101.19     57.72 o 
  -3   8   7      158.82      156.88     23.95 o 
  -2   8   7      483.42      428.11     18.96 o 
  -1   8   7     1396.39     1300.56     32.87 o 
   0   8   7      795.70      801.64     30.68 o 
   1   8   7     2343.94     2270.76     58.67 o 
   2   8   7      642.37      545.47     29.89 o 
   3   8   7      773.22      799.56     35.73 o 
   4   8   7      798.14      723.03     56.65 o 
   5   8   7       68.63       38.48     25.13 o 
   6   8   7      481.77      417.92     46.93 o 
   7   8   7     2117.07     2083.69    112.41 o 
   8   8   7       22.74       83.94     32.99 o 
   9   8   7      448.54      390.72     56.15 o 
  10   8   7      408.39      568.02     65.97 o 
 -10   9   7      102.95       91.99     29.55 o 
  -9   9   7      376.55      399.85     45.65 o 
  -8   9   7       20.20       11.39     17.87 o 
  -7   9   7      180.65      167.58     30.83 o 
  -6   9   7      354.88      361.27     38.78 o 
  -5   9   7     1259.45     1354.96     72.35 o 
  -4   9   7      814.72      778.60     49.77 o 
  -3   9   7     3206.00     3350.22     99.36 o 
  -2   9   7       88.21       83.86     11.11 o 
  -1   9   7      979.05      948.03     27.45 o 
   0   9   7      713.38      718.81     29.39 o 
   1   9   7      556.27      511.62     23.72 o 
   2   9   7      835.65      795.45     36.35 o 
   3   9   7     2566.78     2608.55     75.50 o 
   4   9   7     1110.48     1027.66     69.41 o 
   5   9   7      522.87      542.59     54.88 o 
   6   9   7     1627.44     1587.44     91.99 o 
   7   9   7      438.52      444.82     53.21 o 
   8   9   7      415.57      390.13     53.01 o 
   9   9   7      317.11      329.66     53.50 o 
  10   9   7      205.02      214.80     47.61 o 
 -10  10   7       35.68       24.25     22.87 o 
  -9  10   7      468.40      499.30     48.50 o 
  -8  10   7      358.93      340.46     42.41 o 
  -7  10   7      145.99      109.95     27.98 o 
  -6  10   7     1150.47     1127.11     65.87 o 
  -5  10   7       94.63       46.69     11.12 o 
  -4  10   7     1310.68     1192.69     35.15 o 
  -3  10   7     2194.33     2140.58     49.37 o 
  -2  10   7     1642.56     1656.12     40.78 o 
  -1  10   7     2506.89     2821.96     72.61 o 
   0  10   7      937.76     1073.09     37.35 o 
   1  10   7      482.97      452.62     23.16 o 
   2  10   7     1647.76     1474.64     69.11 o 
   3  10   7     1206.33     1221.81     47.35 o 
   4  10   7      688.62      708.50     57.82 o 
   5  10   7      860.06      885.41     67.15 o 
   6  10   7      293.63      321.41     45.36 o 
   7  10   7      455.72      409.67     52.91 o 
   8  10   7      448.15      439.91     54.98 o 
   9  10   7      224.85      217.84     45.75 o 
 -10  11   7      665.68      710.86     61.26 o 
  -9  11   7      140.38      133.81     31.71 o 
  -8  11   7      137.61      152.46     31.71 o 
  -7  11   7      603.41      588.64     52.13 o 
  -6  11   7      107.35      110.73     14.81 o 
  -5  11   7      267.16      272.02     18.75 o 
  -4  11   7     1752.94     1794.60     45.02 o 
  -3  11   7     1211.15     1248.89     36.11 o 
  -2  11   7     1966.87     1946.49     78.32 o 
  -1  11   7      281.32      258.55     19.92 o 
   0  11   7      158.73      209.37     24.64 o 
   1  11   7     1690.69     1956.16     53.34 o 
   2  11   7      659.09      623.19     46.73 o 
   3  11   7     1700.76     1664.87     58.28 o 
   4  11   7     2139.28     2106.78     77.90 o 
   5  11   7       51.13       62.63     28.27 o 
   6  11   7     1398.77     1407.39     87.67 o 
   7  11   7      209.08      214.90     43.10 o 
   8  11   7      195.19      228.35     45.75 o 
   9  11   7        9.73        0.10     26.60 o 
 -10  12   7       85.15       75.31     16.12 o 
  -9  12   7      202.89      207.26     20.69 o 
  -8  12   7     1048.13     1048.84     64.51 o 
  -7  12   7       44.21       39.68     12.64 o 
  -6  12   7     1513.24     1384.39     43.39 o 
  -5  12   7      338.19      370.19     21.93 o 
  -4  12   7     1638.54     1590.57     43.04 o 
  -3  12   7      816.67      816.72     29.06 o 
  -2  12   7     2372.78     2432.21     68.74 o 
  -1  12   7       91.63       86.96     14.78 o 
   0  12   7     4424.99     4559.38    106.12 o 
   1  12   7     1407.28     1378.72     69.31 o 
   2  12   7     2587.60     2595.17    102.79 o 
   3  12   7      846.77     1015.12     45.64 o 
   4  12   7       32.73       31.76     15.19 o 
   5  12   7      122.31      112.21     32.99 o 
   6  12   7      241.26      259.47     44.37 o 
   7  12   7      252.72      289.02     46.34 o 
   8  12   7     1001.33     1028.05     83.84 o 
   9  12   7       36.67       62.83     32.30 o 
 -10  13   7      433.55      433.83     28.69 o 
  -9  13   7      241.77      266.77     23.37 o 
  -8  13   7      275.36      321.08     24.30 o 
  -7  13   7      165.83      154.74     18.02 o 
  -6  13   7       10.88       17.17     14.41 o 
  -5  13   7      386.35      343.63     21.59 o 
  -4  13   7     4780.44     4594.16     88.96 o 
  -3  13   7       16.14       30.42     10.32 o 
  -2  13   7     2776.82     2701.86     74.35 o 
  -1  13   7     1255.27     1315.37     52.42 o 
   0  13   7      104.51      109.51     15.26 o 
   1  13   7      751.58      726.18     49.38 o 
   2  13   7     1997.67     2104.41     91.20 o 
   3  13   7      182.09      205.76     26.56 o 
   4  13   7      683.06      727.07     39.03 o 
   5  13   7      652.97      630.85     61.46 o 
   6  13   7     1083.54     1013.03     77.95 o 
   7  13   7      207.72      203.31     42.61 o 
   8  13   7       68.63       71.17     34.16 o 
   9  13   7       91.97      121.14     40.64 o 
  -9  14   7       64.91       52.73     15.47 o 
  -8  14   7      762.38      802.45     34.81 o 
  -7  14   7       16.41        6.23     11.75 o 
  -6  14   7      912.33      838.47     33.59 o 
  -5  14   7      284.59      289.95     20.48 o 
  -4  14   7      121.99      113.82     15.40 o 
  -3  14   7     1487.66     1520.47     53.63 o 
  -2  14   7     2268.63     2227.23     72.45 o 
  -1  14   7      336.64      368.95     25.87 o 
   0  14   7     2799.56     2955.51     78.48 o 
   1  14   7       89.04       91.01     25.13 o 
   2  14   7      145.73      141.76     27.98 o 
   3  14   7      898.69      725.43     39.86 o 
   4  14   7      584.73      489.29     33.90 o 
   5  14   7      444.19      506.47     55.47 o 
   6  14   7      525.96      498.52     56.35 o 
   7  14   7       40.21       15.22     26.70 o 
   8  14   7     1074.13     1013.62     80.99 o 
   9  14   7        9.19        3.14     27.88 o 
  -9  15   7      122.84      108.98     20.66 o 
  -8  15   7      153.56      148.30     19.23 o 
  -7  15   7      164.80      185.42     20.24 o 
  -6  15   7       25.86       34.45     12.80 o 
  -5  15   7      204.68      197.21     18.19 o 
  -4  15   7     2346.14     2346.57     73.47 o 
  -3  15   7      464.13      446.67     29.08 o 
  -2  15   7     2084.14     2027.46     65.63 o 
  -1  15   7      374.02      351.78     25.92 o 
   0  15   7       63.37       65.67     14.36 o 
   1  15   7     1188.11     1228.03     69.80 o 
   2  15   7      459.49      356.17     39.17 o 
   3  15   7      192.48      213.25     24.74 o 
   4  15   7      469.98      465.43     35.93 o 
   5  15   7       34.49       33.87     26.60 o 
   6  15   7      414.56      506.37     59.10 o 
   7  15   7      240.20      219.61     44.67 o 
   8  15   7       54.63      138.03     40.45 o 
  -9  16   7       34.44       73.59     16.56 o 
  -8  16   7      378.85      366.45     25.92 o 
  -7  16   7      225.76      223.27     21.06 o 
  -6  16   7      126.92      152.38     17.94 o 
  -5  16   7      441.63      484.08     33.83 o 
  -4  16   7      507.14      490.05     32.40 o 
  -3  16   7      803.62      761.07     38.61 o 
  -2  16   7      993.10      923.12     41.14 o 
  -1  16   7     1047.96     1042.65     46.44 o 
   0  16   7      435.01      430.75     27.06 o 
   1  16   7      924.40      935.97     62.04 o 
   2  16   7      904.44      915.35     60.77 o 
   3  16   7     1108.62     1155.02     52.17 o 
   4  16   7       67.66       78.43     20.35 o 
   5  16   7      173.26      161.00     38.58 o 
   6  16   7      771.31      853.50     73.73 o 
   7  16   7      369.04      345.96     53.11 o 
   8  16   7      634.05      572.83     66.27 o 
  -8  17   7      210.72      159.61     20.64 o 
  -7  17   7      201.66      212.62     37.62 o 
  -6  17   7      395.20      379.45     31.96 o 
  -5  17   7      121.81      107.24     20.59 o 
  -4  17   7      945.07      929.85     44.14 o 
  -3  17   7     1373.34     1418.64     75.30 o 
  -2  17   7      960.83      912.94     41.75 o 
  -1  17   7      216.45      226.12     22.40 o 
   0  17   7       58.86       73.34     15.66 o 
   1  17   7       48.20       98.27     27.98 o 
   2  17   7      194.80      199.88     34.26 o 
   3  17   7     1743.55     1693.41     65.69 o 
   4  17   7     1002.28     1051.86     51.10 o 
   5  17   7      681.64      589.32     61.85 o 
   6  17   7      107.66       81.38     35.34 o 
   7  17   7      521.58      561.93     61.46 o 
   8  17   7      221.79      313.76     53.50 o 
  -8  18   7      277.27      209.57     28.63 o 
  -7  18   7      814.23      800.78     46.13 o 
  -6  18   7      180.59      195.14     26.67 o 
  -5  18   7       12.63       27.64     16.92 o 
  -4  18   7      482.20      401.38     31.26 o 
  -3  18   7      337.72      350.68     28.80 o 
  -2  18   7      514.57      542.48     33.32 o 
  -1  18   7     1665.72     1806.00     61.02 o 
   0  18   7      302.62      314.90     25.09 o 
   1  18   7      931.58      824.94     60.87 o 
   2  18   7      323.45      300.11     40.25 o 
   3  18   7      842.40      763.20     74.02 o 
   4  18   7      379.71      423.01     34.83 o 
   5  18   7       15.80       19.83     23.76 o 
   6  18   7      463.48      407.90     55.66 o 
   7  18   7     1300.87     1295.57     93.85 o 
  -8  19   7       68.16       91.29     33.92 o 
  -7  19   7       89.16      101.63     23.53 o 
  -6  19   7      154.11      149.24     24.66 o 
  -5  19   7      234.47      227.57     27.24 o 
  -4  19   7      542.29      524.56     34.74 o 
  -3  19   7     1284.73     1186.98     50.30 o 
  -2  19   7      241.03      248.12     25.01 o 
  -1  19   7      116.84      140.33     20.76 o 
   0  19   7      111.87      122.52     19.59 o 
   1  19   7      183.80      207.73     36.03 o 
   2  19   7      707.10      696.43     56.35 o 
   3  19   7      719.66      703.04     43.69 o 
   4  19   7       15.91        6.75     16.82 o 
   5  19   7      473.89      413.01     54.78 o 
   6  19   7      322.15      369.52     54.68 o 
   7  19   7      100.44      133.42     41.13 o 
  -7  20   7      591.99      627.40     50.56 o 
  -6  20   7       83.73       73.11     20.87 o 
  -5  20   7      227.10      211.84     27.55 o 
  -4  20   7      332.41      359.53     31.71 o 
  -3  20   7      211.57      183.46     24.39 o 
  -2  20   7      606.86      613.18     43.24 o 
  -1  20   7      800.42      722.99     39.11 o 
   0  20   7       39.43       74.81     27.78 o 
   1  20   7      270.91      287.45     42.21 o 
   2  20   7      420.75      441.77     48.40 o 
   3  20   7       70.30       81.29     21.28 o 
   4  20   7      764.41      795.86     52.96 o 
   5  20   7       31.88       51.54     31.32 o 
   6  20   7      129.96      135.28     40.94 o 
   7  20   7     1352.31     1398.95    100.43 o 
  -7  21   7        9.28      -14.53     15.42 o 
  -6  21   7       61.64       41.05     23.36 o 
  -5  21   7      292.98      275.33     30.19 o 
  -4  21   7      205.22      201.30     26.76 o 
  -3  21   7     3411.85     3406.66     99.06 o 
  -2  21   7      216.56      193.53     38.93 o 
  -1  21   7       17.17       18.22     14.54 o 
   0  21   7      286.69      284.80     42.51 o 
   1  21   7       59.86       49.48     27.59 o 
   2  21   7       71.07       65.38     30.43 o 
   3  21   7      668.55      595.08     42.13 o 
   4  21   7      142.55      125.10     25.82 o 
   5  21   7      274.97      341.74     34.43 o 
   6  21   7      163.73      182.99     45.16 o 
  -6  22   7       80.27      116.26     25.10 o 
  -5  22   7      562.92      449.73     37.30 o 
  -4  22   7      189.07      222.03     28.24 o 
  -3  22   7       75.74       51.47     24.15 o 
  -2  22   7      195.94      224.36     26.61 o 
  -1  22   7     1183.37     1161.88     51.22 o 
   0  22   7      525.34      454.44     51.64 o 
   1  22   7      538.54      535.23     55.17 o 
   2  22   7      632.45      675.81     60.38 o 
   3  22   7       78.80       88.41     23.28 o 
   4  22   7      445.67      463.85     39.07 o 
   5  22   7      223.54      253.21     32.15 o 
   6  22   7      299.89      409.28     58.61 o 
  -6  23   7       63.77       69.18     31.22 o 
  -5  23   7      389.67      415.94     36.20 o 
  -4  23   7      638.79      655.50     42.91 o 
  -3  23   7     1987.92     2019.80     73.58 o 
  -2  23   7      275.92      237.94     27.30 o 
  -1  23   7      210.68      174.88     24.56 o 
   0  23   7      175.69      169.74     38.68 o 
   1  23   7       60.66       46.04     27.10 o 
   2  23   7      240.03      250.34     43.49 o 
   3  23   7      556.80      533.80     41.06 o 
   4  23   7      588.93      678.56     46.75 o 
   5  23   7      165.25      219.97     31.39 o 
  -5  24   7      435.56      512.17     40.58 o 
  -4  24   7       46.78       58.84     21.25 o 
  -3  24   7      320.41      281.06     31.16 o 
  -2  24   7      118.69      124.60     23.23 o 
  -1  24   7      736.24      713.94     41.48 o 
   0  24   7      822.35      807.17     68.13 o 
   1  24   7      127.52      141.07     37.70 o 
   2  24   7      317.37      299.52     46.73 o 
   3  24   7      160.90      178.31     29.19 o 
   4  24   7       93.83       99.46     25.47 o 
  -4  25   7      411.19      336.52     56.55 o 
  -3  25   7      365.12      347.58     33.92 o 
  -2  25   7      864.59      868.92     48.10 o 
  -1  25   7       73.65       63.42     28.47 o 
   0  25   7       73.27       66.17     32.49 o 
   1  25   7      119.46      149.52     40.15 o 
   2  25   7      153.63      153.93     38.39 o 
   3  25   7       52.07       34.63     20.13 o 
  -3  26   7      206.34      182.05     27.76 o 
  -2  26   7      168.76      146.59     25.97 o 
  -1  26   7      268.49      214.21     42.90 o 
   0  26   7      914.93      894.64     72.45 o 
   1  26   7       12.47       13.94     25.23 o 
   2  26   7       50.38       49.58     31.22 o 
  -2 -25   8      178.55      197.82     50.26 o 
  -1 -25   8      194.47      231.69     54.19 o 
   0 -25   8      116.41       97.78     43.49 o 
   1 -25   8      153.46      245.13     56.94 o 
  -4 -24   8      160.25      182.80     47.91 o 
  -3 -24   8      332.02      315.92     58.22 o 
  -2 -24   8      280.10      307.96     57.72 o 
  -1 -24   8      264.52      289.90     55.17 o 
   0 -24   8      209.76      214.60     54.29 o 
   1 -24   8      202.13      157.76     48.89 o 
   2 -24   8       84.17      106.03     44.28 o 
   3 -24   8      187.72      169.84     49.09 o 
  -4 -23   8      238.38      236.89     51.34 o 
  -2 -23   8        2.47       -6.77     23.36 o 
  -1 -23   8      539.18      511.38     67.64 o 
   0 -23   8       13.12       -2.16     27.78 o 
   1 -23   8      141.60      124.38     44.08 o 
   2 -23   8      272.78      207.63     52.42 o 
   3 -23   8      392.55      417.72     65.19 o 
   4 -23   8      103.12      171.21     49.48 o 
  -5 -22   8      503.57      485.07     68.23 o 
  -4 -22   8      101.94      143.23     41.82 o 
  -3 -22   8      198.19      254.17     52.03 o 
  -2 -22   8       51.24       88.75     36.03 o 
  -1 -22   8       69.89       79.81     34.75 o 
   0 -22   8      107.78      143.72     43.39 o 
   1 -22   8      966.96     1143.99     95.82 o 
   2 -22   8       75.28       78.24     39.66 o 
   3 -22   8      462.96      408.00     64.11 o 
   4 -22   8      125.18      182.60     48.20 o 
  -6 -21   8       89.64       59.20     32.99 o 
  -5 -21   8       69.82       76.08     35.73 o 
  -4 -21   8      199.06      174.16     45.45 o 
  -3 -21   8      961.56     1018.33     86.98 o 
  -2 -21   8      151.53      134.99     39.46 o 
  -1 -21   8      290.89      342.82     54.09 o 
   0 -21   8       52.49       52.52     32.20 o 
   1 -21   8       19.08       36.52     33.48 o
[truncated: 155,102 more chars]
